# Supplementary material for: Identification of a diarylpentanoid-producing polyketide synthase revealing an unusual biosynthetic pathway of 2-(2-phenylethyl)chromones in agarwood
Source: Nat Commun. 2022 Jan 17;13:348. doi: 10.1038/s41467-022-27971-z (PMC8764113; doi:10.1038/s41467-022-27971-z)
Supplement: Supplementary file 4 — Source Data [file 41467_2022_27971_MOESM4_ESM.xlsx]

## Sheet: Fig.1
Fig.1c	Western blot analysis of PECPS protein expression levels in 150 mM NaCl-treated (NaCl+) and healthy A.sinensis calli (NaCl-) at different time points
Fig.1d	Relative expression level of PECPS protein
		Experiment 1		Experiment 2		Experiment 3			PECPS/GAPDH
Treatment	Time point (h）	PECPS	GAPDH	PECPS	GAPDH	PECPS	GAPDH	Experiment 1	Experiment 2	Experiment 3	Mean	SD	P
NaCl	0	10778.7	43270.1	12440.6	43401.9	10623.2	40198.7	0.249103	0.286636	0.264267	0.266669	0.0122801
	24	25415.5	48407.6	18112	40958.2	16310.8	40974.4	0.525031	0.442207	0.398074	0.455104	0.0299067	0.00798514
	48	54042.5	40070.4	45246	37190.4	46246.4	38328.2	1.34869	1.2166	1.20659	1.25729	0.0268545	3.53677e-05
	72	65603.2	35610.9	73953.1	37377.1	60619.3	35322.4	1.84222	1.97857	1.71617	1.84565	0.131203	3.59319e-05
	96	48120.8	42275.4	55950	45082.7	50000.5	43047.8	1.13827	1.24105	1.16151	1.18028	0.0415794	1.76946e-05
Control	0	11605.4	48580.3	15802.2	56002.5	10663.5	43966.7	0.238891	0.282169	0.242536	0.254532	0.0240037
	24	13668.7	51979	18848.5	66258.4	10926.5	43358.4	0.262966	0.28447	0.252005	0.26648	0.0165149
	48	14909.2	50030.9	20608.2	70229	11957.8	47938.6	0.298001	0.293444	0.24944	0.280295	0.0268181
	72	21104	66772.5	21258.3	66655.3	13295.4	46089.8	0.316058	0.318929	0.288468	0.307818	0.016819
	96	22918.1	68388.9	14660.9	54100.5	13734	48195.5	0.335115	0.270994	0.284963	0.297024	0.033719

## Sheet: Fig.3a
Extracted ion chromatogram
pCAMBIA1300-35S vector		pCAMBIA1300-35S-pecps		pCAMBIA1300-35S-pecps+Benzoyl-CoA		Standard
Time	Intensity	Time	Intensity	Time	Intensity	Time	Intensity
0.0223629	0	0.0224068	0	0.0227168	0	0.0227123	0
0.0455008	0	0.0457635	0	0.0459059	0	0.0582872	0
0.0767419	0	0.0772474	0	0.0772841	0	0.0813037	0
0.108887	0	0.109882	0	0.109749	0	0.112263	0
0.14101	0	0.142437	0	0.142368	0	0.144474	0
0.173618	0	0.174596	0	0.175139	0	0.179537	0
0.206097	0	0.206834	0	0.207509	0	0.212177	0
0.239007	0	0.24018	0	0.240851	0	0.245656	0
0.270982	0	0.271668	0	0.272278	0	0.277712	0
0.302573	0	0.304141	0	0.306215	0	0.308217	0
0.337104	0	0.336757	0	0.338858	0	0.331234	0
0.369441	0	0.369619	0	0.372148	0	0.362193	0
0.401792	0	0.402566	0	0.40457	0	0.394404	0
0.434177	0	0.434637	0	0.436904	0	0.429467	0
0.465798	0	0.466478	0	0.468614	0	0.462107	0
0.498997	0	0.499042	0	0.502591	0	0.495586	0
0.531448	0	0.531912	0	0.535683	0	0.527642	0
0.56386	0	0.565858	0	0.568296	0	0.558701	0
0.595924	0	0.597922	0	0.600709	0	0.592836	0
0.628258	0	0.630087	0	0.633144	0	0.625951	0
0.660478	0	0.661818	0	0.665063	0	0.659392	0
0.692491	0	0.694462	0	0.697364	0	0.691469	0
0.724702	0	0.727729	0	0.730001	0	0.723397	0
0.757112	0	0.760253	0	0.762472	0	0.754609	0
0.788952	0	0.792346	0	0.794818	0	0.787526	0
0.821633	0	0.824745	0	0.828157	0	0.821464	0
0.853309	0	0.855786	0	0.860145	0	0.856547	0
0.88553	0	0.888366	0	0.891744	0	0.88879	0
0.916458	0	0.920658	0	0.923995	0	0.921073	0
0.948236	0	0.95221	0	0.955556	0	0.953651	0
0.981081	0	0.984517	0	0.988854	0	0.986037	0
1.01333	0	1.01696	0	1.0211	0	1.019	0
1.04537	0	1.04925	0	1.05344	0	1.05235	0
1.07739	0	1.08102	0	1.08458	0	1.08458	0
1.10971	0	1.11328	0	1.11682	0	1.11887	0
1.14272	0	1.14767	0	1.15021	0	1.15092	0
1.17506	0	1.17971	0	1.18254	0	1.18226	0
1.20722	0	1.21222	0	1.21505	0	1.21514	0
1.23935	0	1.24455	0	1.24704	0	1.24803	0
1.27133	0	1.27688	0	1.27927	0	1.28125	0
1.30341	0	1.31079	0	1.31224	0	1.31329	0
1.33654	0	1.34316	0	1.3449	0	1.34469	0
1.36892	0	1.37568	0	1.37734	0	1.37685	0
1.40091	0	1.4077	0	1.40969	0	1.40938	0
1.43309	0	1.4401	0	1.44177	0	1.44276	0
1.46491	0	1.47268	0	1.47438	0	1.47504	0
1.49737	0	1.50476	0	1.50674	0	1.50725	0
1.53	0	1.53759	0	1.53999	0	1.53981	0
1.56231	0	1.56967	0	1.57236	0	1.57158	0
1.59484	0	1.60205	0	1.60472	0	1.605	0
1.62677	0	1.63414	0	1.6368	0	1.63725	0
1.65904	0	1.66704	0	1.66927	0	1.6696	0
1.69161	0	1.69938	0	1.7024	0	1.70183	0
1.72387	0	1.73207	0	1.73507	0	1.73456	0
1.75627	0	1.76449	0	1.7675	0	1.76708	0
1.78856	0	1.7969	0	1.79957	0	1.79999	0
1.82111	0	1.82951	0	1.83208	0	1.83251	0
1.85278	0	1.86199	0	1.86456	0	1.8647	0
1.88547	0	1.89422	0	1.89702	0	1.89695	0
1.91806	0	1.92698	0	1.92971	0	1.93002	0
1.95011	0	1.95907	0	1.9621	0	1.96235	0
1.98318	0	1.99243	0	1.99541	0	1.99587	0
2.01561	0	2.02491	0	2.02782	0	2.02809	0
2.04787	0	2.05757	0	2.05968	0	2.05991	0
2.08138	0	2.08949	0	2.09212	0	2.09305	0
2.114	0	2.12157	0	2.12478	0	2.1259	0
2.14597	0	2.1549	0	2.15803	0	2.15843	0
2.17834	0	2.1873	0	2.19055	0	2.19158	0
2.21085	0	2.21959	0	2.22289	0	2.22386	0
2.24437	0	2.25206	0	2.25527	0	2.25602	0
2.27661	0	2.28429	0	2.28751	0	2.28882	0
2.30892	0	2.31724	0	2.32109	0	2.32152	0
2.34112	0	2.34931	0	2.35349	0	2.35358	0
2.37321	0	2.3819	0	2.38586	0	2.38672	0
2.40582	0	2.41433	0	2.41793	0	2.41892	0
2.43786	0	2.44699	0	2.45031	0	2.45203	0
2.47007	0	2.47958	0	2.48359	0	2.48437	0
2.50275	0	2.51239	0	2.51571	0	2.51623	0
2.53481	0	2.54458	0	2.54819	0	2.548	0
2.5676	0	2.57693	0	2.58084	0	2.58111	0
2.59967	0	2.60939	0	2.61322	0	2.61436	0
2.63177	0	2.64208	0	2.64574	0	2.64667	0
2.66394	0	2.67414	0	2.67838	0	2.67887	0
2.69675	0	2.70688	0	2.71102	0	2.71075	0
2.7299	0	2.73959	0	2.74308	0	2.74303	0
2.76176	0	2.77166	0	2.77582	0	2.7765	0
2.79395	0	2.80416	0	2.80839	0	2.80916	0
2.82568	0	2.83711	0	2.84086	0	2.84131	0
2.85812	0	2.86901	0	2.87368	0	2.87351	0
2.89129	0	2.90137	0	2.90604	0	2.90536	0
2.92358	0	2.93383	0	2.93846	0	2.93779	0
2.95569	0	2.96628	0	2.97082	0	2.97054	0
2.9876	0	2.99884	0	3.00348	0	3.00276	0
3.01956	0	3.0313	0	3.036	0	3.03494	0
3.0517	0	3.06351	0	3.06839	0	3.06712	0
3.08475	0	3.09594	0	3.1008	0	3.09923	0
3.11701	0	3.12794	0	3.13308	0	3.13127	0
3.14929	0	3.16131	0	3.16632	0	3.16392	0
3.18137	0	3.19407	0	3.19905	0	3.19654	0
3.21312	0	3.22612	0	3.23138	0	3.22874	0
3.24567	0	3.25856	0	3.26363	0	3.26161	0
3.2779	0	3.29097	0	3.29586	0	3.29337	0
3.31024	0	3.3242	0	3.32912	0	3.3256	0
3.34251	0	3.35677	0	3.36154	0	3.35827	0
3.37474	0	3.3892	0	3.39407	0	3.39114	0
3.40676	0	3.42229	0	3.42664	0	3.42414	0
3.43875	0	3.45469	0	3.45919	0	3.45653	0
3.47109	0	3.4876	0	3.49232	0	3.48831	0
3.50334	0	3.51968	0	3.52467	0	3.52015	0
3.5353	0	3.55222	0	3.55696	0	3.55305	0
3.56775	0	3.58454	0	3.58898	0	3.58587	0
3.60002	0	3.61733	0	3.62153	0	3.61888	0
3.63161	0	3.64995	0	3.65456	0	3.65114	0
3.66438	0	3.68231	0	3.68719	0	3.68292	0
3.69674	0	3.71511	0	3.71972	0	3.71452	0
3.72968	0	3.74724	0	3.75198	0	3.74743	0
3.76157	0	3.77992	0	3.7844	0	3.78069	0
3.79346	0	3.81283	0	3.81703	0	3.81297	0
3.8255	0	3.84467	0	3.84945	0	3.84514	0
3.858	0	3.87716	0	3.8819	0	3.87692	0
3.89113	0	3.90956	0	3.91422	0	3.90872	0
3.9234	0	3.94187	0	3.94651	0	3.94263	0
3.9556	0	3.9745	0	3.97872	0	3.9753	0
3.98758	0	4.00712	0	4.0108	0	4.00735	0
4.01966	0	4.04046	0	4.04363	0	4.03947	0
4.05203	0	4.07321	0	4.07596	0	4.07125	0
4.08499	0	4.10523	0	4.1083	0	4.10338	0
4.11718	0	4.13762	0	4.1414	0	4.13613	0
4.14928	0	4.16988	0	4.17332	0	4.16886	0
4.18161	0	4.20236	0	4.20535	0	4.20069	0
4.21397	0	4.2349	0	4.23847	0	4.23284	0
4.24696	0	4.2679	0	4.27087	0	4.26479	0
4.27926	0	4.30037	0	4.30321	0	4.29692	0
4.31129	0	4.33442	0	4.33642	0	4.32918	0
4.3434	0	4.36692	0	4.36903	0	4.36177	0
4.37567	0	4.39897	0	4.4012	0	4.39391	0
4.40779	0	4.43121	0	4.43342	0	4.42675	0
4.44023	0	4.46381	0	4.46587	0	4.45905	0
4.47288	0	4.49728	0	4.49917	0	4.49103	0
4.50482	0	4.53029	0	4.53166	0	4.52328	0
4.53663	0	4.56324	0	4.56383	0	4.55571	0
4.56928	0	4.59551	0	4.59604	0	4.58791	0
4.60142	0	4.62688	0	4.62806	0	4.62106	0
4.63419	0	4.66005	0	4.66151	0	4.65343	0
4.66667	0	4.69244	0	4.694	0	4.68514	0
4.69904	0	4.72532	0	4.72653	0	4.71767	0
4.73142	0	4.75774	0	4.75855	0	4.75026	0
4.76338	0	4.7902	0	4.79095	0	4.78352	0
4.79563	0	4.8232	0	4.82379	0	4.81568	0
4.82819	0	4.85613	0	4.85696	0	4.84803	0
4.86013	0	4.88836	0	4.88911	0	4.87988	0
4.89298	0	4.92085	0	4.92131	0	4.91215	0
4.92513	0	4.95326	0	4.9533	0	4.94565	0
4.95719	0	4.98622	0	4.98588	0	4.97778	0
4.98893	0	5.01815	0	5.01821	0	5.01021	0
5.02016	0	5.04975	0	5.0501	0	5.0424	0
5.0522	0	5.0819	0	5.08173	0	5.0745	0
5.08486	0	5.11417	0	5.11376	0	5.10749	0
5.11794	0	5.14709	0	5.14627	0	5.14001	0
5.15173	0	5.17943	0	5.17825	0	5.17229	0
5.18346	0	5.21181	0	5.21061	0	5.20436	0
5.21589	0	5.24395	0	5.24285	0	5.23686	0
5.24824	0	5.27665	0	5.27511	0	5.26925	0
5.28099	0	5.31003	0	5.30841	0	5.30161	0
5.31457	0	5.34181	0	5.34071	0	5.33422	0
5.34644	0	5.37335	0	5.37179	0	5.36636	0
5.37809	0	5.40649	0	5.40372	0	5.39816	0
5.41009	0	5.43902	0	5.43611	0	5.43021	0
5.44235	0	5.47218	55633.2	5.46946	0	5.46215	0
5.47522	0	5.50466	0	5.503	0	5.49426	0
5.50749	0	5.53721	0	5.53529	0	5.52682	0
5.53946	0	5.57066	0	5.56751	0	5.55891	0
5.57121	0	5.60314	0	5.59946	0	5.59188	0
5.60319	0	5.63571	0	5.63332	0	5.624	0
5.6352	0	5.6681	0	5.66653	0	5.65571	0
5.66826	0	5.70092	0	5.69879	0	5.68832	0
5.7006	0	5.73492	0	5.73236	0	5.72041	0
5.73134	0	5.76776	0	5.76452	0	5.75254	0
5.76367	0	5.80008	0	5.79687	0	5.78551	0
5.7956	0	5.83242	0	5.82937	0	5.81789	0
5.82846	0	5.86503	0	5.86225	0	5.84968	0
5.86055	0	5.89841	0	5.8967	0	5.8816	0
5.89281	0	5.9307	0	5.92918	0	5.91408	0
5.92503	0	5.96335	0	5.96226	0	5.9473	0
5.95708	0	5.99566	0	5.99599	0	5.97945	0
5.98962	0	6.0285	0	6.02817	0	6.01131	0
6.02178	0	6.06197	0	6.06225	0	6.04332	0
6.05375	0	6.09426	0	6.0945	0	6.07536	0
6.08621	0	6.12624	0	6.12689	0	6.108	0
6.11849	0	6.15989	0	6.16036	0	6.14027	0
6.15025	0	6.19256	0	6.19279	0	6.17254	0
6.18215	18007.9	6.22513	0	6.22682	0	6.20476	0
6.21442	0	6.25773	0	6.2589	0	6.23658	0
6.24652	0	6.29032	0	6.29131	0	6.26942	0
6.27851	0	6.32458	0	6.32474	0	6.30145	0
6.311	0	6.35743	0	6.35681	0	6.33353	0
6.34324	0	6.38977	0	6.39022	0	6.36575	0
6.37489	0	6.42213	0	6.42227	0	6.39755	0
6.40655	0	6.45432	0	6.45427	0	6.43021	0
6.43881	0	6.48723	0	6.48783	0	6.46225	0
6.47125	0	6.5202	32247.6	6.52019	0	6.49465	0
6.50312	0	6.55305	0	6.55209	0	6.52664	0
6.53579	0	6.58543	19230.4	6.58578	0	6.5586	0
6.56801	0	6.61781	0	6.61795	0	6.59053	0
6.59977	0	6.65138	0	6.65196	0	6.62286	0
6.63183	0	6.68426	0	6.68439	0	6.65541	0
6.66446	0	6.71669	0	6.71636	0	6.68767	35278.4
6.69606	0	6.75068	0	6.74979	0	6.72008	22185.3
6.72864	0	6.78335	19101.2	6.78159	0	6.75244	0
6.76092	0	6.81587	0	6.81581	0	6.78448	0
6.79293	0	6.84888	0	6.8478	0	6.81708	0
6.82538	0	6.88148	0	6.88029	0	6.84959	0
6.85778	0	6.91522	0	6.9125	0	6.8819	0
6.88951	0	6.9479	0	6.94552	0	6.914	0
6.92139	0	6.98027	0	6.97951	0	6.94702	0
6.95368	0	7.01335	0	7.01229	0	6.97867	0
6.98656	0	7.04641	0	7.04517	0	7.01101	0
7.01844	0	7.08025	0	7.07946	0	7.04343	0
7.05067	0	7.11275	250797	7.11195	0	7.07571	0
7.08266	0	7.14515	900778	7.14536	0	7.10872	0
7.11471	0	7.17713	76114.1	7.17737	0	7.14097	0
7.14759	0	7.21008	0	7.21123	0	7.17295	0
7.1799	0	7.24325	0	7.24546	0	7.20497	0
7.21198	0	7.27578	0	7.27764	0	7.23758	0
7.24398	0	7.30855	0	7.31144	0	7.27049	0
7.27638	0	7.34125	0	7.34339	0	7.30269	0
7.30838	0	7.37375	0	7.37588	0	7.33565	0
7.3407	0	7.40735	0	7.40809	0	7.36781	0
7.37283	0	7.43997	0	7.44008	0	7.40003	0
7.40472	0	7.47471	0	7.47443	0	7.43289	0
7.43665	0	7.50743	0	7.50691	0	7.46471	0
7.46877	0	7.53997	13709.9	7.53924	0	7.49699	0
7.50139	0	7.57226	0	7.57153	0	7.52945	0
7.53308	0	7.6047	0	7.60384	0	7.56178	0
7.56541	0	7.6371	0	7.6362	0	7.59461	0
7.59729	0	7.67151	0	7.66938	0	7.62671	0
7.62936	0	7.70421	0	7.70183	0	7.65887	0
7.66169	0	7.73638	0	7.73412	0	7.69091	0
7.69393	0	7.76882	0	7.7665	0	7.72307	0
7.72614	0	7.80187	0	7.79883	0	7.7547	0
7.75823	0	7.83514	0	7.83197	0	7.78711	0
7.79012	0	7.86802	0	7.86432	0	7.81938	0
7.82266	0	7.90028	0	7.89628	0	7.85141	0
7.8541	0	7.9326	0	7.92878	0	7.8835	4625.62
7.88598	0	7.96441	0	7.96111	0	7.91561	0
7.91808	0	7.99719	0	7.9942	0	7.94805	0
7.95032	0	8.0297	0	8.02606	0	7.98026	0
7.98295	0	8.06205	0	8.05769	0	8.01246	0
8.01532	0	8.09465	0	8.09	0	8.04459	0
8.04718	0	8.12733	0	8.12187	0	8.07663	0
8.07856	0	8.16026	0	8.15483	0	8.10976	0
8.11056	0	8.19295	0	8.18674	0	8.14237	3505.67
8.14346	0	8.2252	0	8.21884	0	8.17452	0
8.1756	0	8.25771	0	8.25131	0	8.20722	0
8.20788	0	8.29014	0	8.28392	0	8.23891	0
8.24012	0	8.32289	0	8.31617	0	8.27188	0
8.27192	0	8.35532	0	8.34858	0	8.30391	0
8.3037	0	8.38848	0	8.38101	0	8.33613	0
8.33598	0	8.42115	0	8.4159	0	8.36794	0
8.3678	0	8.45324	0	8.44811	0	8.40079	0
8.40002	0	8.4858	0	8.48181	0	8.43365	0
8.43161	0	8.51789	0	8.5138	0	8.46534	0
8.46393	0	8.55024	0	8.54635	0	8.49763	2906.77
8.49641	0	8.58299	0	8.57856	0	8.52991	0
8.52828	0	8.61566	0	8.61144	0	8.56198	0
8.56068	0	8.6493	0	8.64574	0	8.59476	0
8.59264	0	8.68137	0	8.67794	0	8.62673	0
8.62457	0	8.71418	0	8.71009	0	8.65879	0
8.65729	0	8.74663	0	8.74238	0	8.6908	0
8.68915	0	8.77946	0	8.77493	0	8.72351	0
8.72104	0	8.81267	0	8.80819	0	8.75526	0
8.75312	0	8.84545	0	8.84085	0	8.78831	0
8.78529	0	8.87762	0	8.87328	0	8.8206	0
8.81774	0	8.9097	0	8.90593	0	8.85277	0
8.84991	0	8.94244	0	8.93823	18914.3	8.88517	0
8.88229	0	8.97636	0	8.97058	298696	8.9174	0
8.91463	0	9.00888	0	9.004	1.23217e+06	8.94947	25541.9
8.94658	0	9.04168	0	9.03603	810442	8.98152	1.33846e+06
8.97878	0	9.07408	0	9.06865	107856	9.0128	3.34301e+06
9.01069	0	9.10635	0	9.10088	20507.5	9.04459	1.02159e+06
9.04299	0	9.13974	0	9.13324	0	9.07657	92126.6
9.07523	0	9.17241	0	9.16636	0	9.10911	36088.7
9.10753	0	9.20482	0	9.19865	0	9.14175	24871.8
9.13985	0	9.23899	0	9.23299	0	9.17365	14801.7
9.17198	0	9.27142	0	9.26534	0	9.20562	16089.6
9.20368	0	9.30387	0	9.29729	0	9.23744	53061.1
9.2357	0	9.33656	0	9.32987	22920.8	9.26885	134003
9.26791	0	9.36927	0	9.36235	0	9.29927	82639.1
9.30015	0	9.40399	0	9.39701	0	9.33064	14111
9.33313	0	9.43644	0	9.4293	0	9.36465	10026
9.36502	0	9.46889	0	9.46225	0	9.39703	8781.1
9.3972	0	9.50118	0	9.49408	0	9.42901	6137.24
9.429	0	9.53406	0	9.52676	0	9.46113	6230.06
9.46122	0	9.56776	0	9.56017	0	9.49329	6470.68
9.49379	0	9.60043	0	9.59208	0	9.5269	6726.45
9.52608	0	9.63283	0	9.62445	0	9.55979	6313.83
9.55838	0	9.66677	0	9.65675	0	9.5917	5871.78
9.59035	0	9.69955	0	9.68871	0	9.62374	7781.96
9.62246	0	9.73198	0	9.72153	0	9.65622	7547.23
9.65454	0	9.76482	0	9.75394	0	9.68854	0
9.68691	0	9.79727	0	9.78643	0	9.72055	0
9.71883	0	9.83235	0	9.82044	0	9.75251	6838.11
9.75114	0	9.86483	0	9.85292	0	9.78493	0
9.78341	0	9.89707	0	9.88474	0	9.81703	0
9.81571	0	9.92966	0	9.91733	0	9.84997	0
9.84777	0	9.96211	0	9.94946	0	9.88202	0
9.87965	0	9.99524	0	9.98372	0	9.91407	0
9.91181	0	10.0279	0	10.016	0	9.94585	0
9.9439	0	10.062	0	10.0485	0	9.97808	0
9.97625	0	10.0945	0	10.0822	0	10.0113	0
10.0084	0	10.1268	0	10.1148	0	10.0436	0
10.0403	0	10.1587	0	10.1471	0	10.0764	0
10.0718	0	10.1914	0	10.1792	0	10.11	0
10.1034	0	10.2257	0	10.2115	0	10.1421	3501.41
10.1356	0	10.258	0	10.2451	0	10.1743	0
10.1682	0	10.2903	0	10.2772	0	10.2061	0
10.2004	0	10.3229	0	10.3091	0	10.2384	3824.37
10.2321	0	10.3558	0	10.3414	0	10.2718	4260.76
10.2641	0	10.3893	0	10.374	0	10.3038	7367.81
10.2958	0	10.4214	0	10.4072	0	10.3359	0
10.3279	0	10.4537	0	10.4402	0	10.3701	0
10.3602	0	10.4876	0	10.4725	0	10.4021	0
10.3923	0	10.5205	0	10.5047	0	10.4339	3917.26
10.4245	0	10.5537	0	10.5379	0	10.466	0
10.4561	0	10.5866	0	10.5712	0	10.4985	5462.47
10.4887	0	10.6193	0	10.6031	0	10.5328	0
10.5202	0	10.6528	0	10.6359	0	10.5649	8868.91
10.552	0	10.6854	0	10.668	0	10.5967	0
10.5843	0	10.718	0	10.7003	0	10.6285	3820.82
10.6165	0	10.753	0	10.7341	0	10.6608	5137.16
10.649	0	10.7861	0	10.7663	0	10.6931	0
10.6809	0	10.8187	0	10.799	0	10.7257	0
10.7132	0	10.8514	0	10.833	0	10.7579	0
10.7449	0	10.8836	0	10.8649	0	10.7898	0
10.7766	0	10.9174	0	10.8971	0	10.8224	0
10.8093	0	10.9503	0	10.9297	0	10.8549	0
10.8415	0	10.9851	0	10.9627	0	10.8875	0
10.8738	0	11.0177	0	10.9973	0	10.9196	0
10.9057	0	11.0504	0	11.0302	0	10.952	0
10.9377	0	11.0824	0	11.0622	0	10.9841	0
10.9694	0	11.1148	0	11.0943	0	11.0173	0
11.0019	0	11.1492	0	11.1262	0	11.05	0
11.0342	0	11.1814	0	11.1594	0	11.0825	0
11.0664	0	11.2139	0	11.1915	0	11.1168	5671.64
11.0987	0	11.2459	0	11.2234	0	11.1493	0
11.1308	0	11.2783	0	11.2556	0	11.183	4167.22
11.1632	0	11.3111	0	11.2875	0	11.2151	3489.21
11.1951	0	11.3438	0	11.3206	0	11.248	0
11.2271	0	11.3764	0	11.3533	0	11.2802	0
11.2593	0	11.4089	0	11.3859	0	11.3126	0
11.2915	0	11.4412	0	11.4192	0	11.3463	18716.7
11.3241	0	11.4738	0	11.4515	0	11.3786	19163
11.356	0	11.5059	0	11.4842	0	11.4114	5939.65
11.3879	0	11.5386	0	11.5164	0	11.4434	0
11.4198	0	11.5711	0	11.5487	0	11.4764	0
11.452	0	11.6034	0	11.5811	0	11.5093	0
11.4845	0	11.6361	0	11.6139	0	11.5412	0
11.5167	0	11.6687	0	11.6458	0	11.5735	3610.89
11.549	0	11.702	0	11.6782	0	11.6076	0
11.5808	0	11.7344	0	11.7115	0	11.6399	0
11.613	0	11.7671	0	11.7458	0	11.672	0
11.6455	0	11.7997	0	11.778	0	11.7043	0
11.6774	0	11.8325	0	11.811	0	11.7369	0
11.7096	0	11.8651	0	11.843	0	11.7711	0
11.7419	0	11.8995	0	11.8748	0	11.8031	0
11.7741	0	11.9325	0	11.9098	0	11.8352	0
11.8066	0	11.9648	0	11.9422	0	11.8672	0
11.8391	0	11.9996	0	11.9765	0	11.8993	0
11.8709	0	12.032	0	12.0085	0	11.9318	0
11.9032	0	12.0658	0	12.0407	0	11.9639	0
11.9354	0	12.0985	0	12.0729	0	11.9963	0
11.9676	0	12.1314	0	12.1058	0	12.0291	0
12.0005	0	12.1636	0	12.1399	0	12.0622	0
12.0329	0	12.1962	0	12.1726	0	12.0952	0
12.0652	0	12.2298	0	12.205	0	12.1274	0
12.097	0	12.2621	0	12.237	0	12.1594	0
12.1292	0	12.2939	0	12.2686	0	12.1915	0
12.1621	0	12.3259	0	12.3002	0	12.2239	0
12.1942	0	12.358	0	12.3331	0	12.2564	0
12.2265	0	12.39	0	12.3652	0	12.2894	0
12.2588	0	12.422	0	12.3972	0	12.3215	0
12.2911	0	12.4544	0	12.4294	0	12.3557	0
12.323	0	12.4883	0	12.4611	0	12.3878	5049.2
12.3552	0	12.521	0	12.4935	0	12.4201	7523.32
12.3873	0	12.5539	0	12.5256	0	12.4529	0
12.4195	0	12.5862	0	12.5599	0	12.4846	0
12.4514	0	12.6189	0	12.5922	0	12.5187	0
12.4838	0	12.6532	0	12.6245	0	12.551	0
12.516	0	12.6856	0	12.6574	0	12.5831	0
12.5474	0	12.7184	0	12.6906	0	12.6166	0
12.5794	0	12.7526	0	12.7246	0	12.6494	0
12.6108	0	12.7856	0	12.7569	0	12.6815	0
12.6431	0	12.8199	0	12.7893	0	12.7135	3065.92
12.6751	0	12.8522	0	12.8214	0	12.7451	0
12.7072	0	12.885	0	12.854	0	12.7793	0
12.739	0	12.9174	0	12.8866	0	12.8113	0
12.7708	0	12.9497	0	12.9198	0	12.8431	0
12.8031	0	12.9845	0	12.9518	0	12.8749	0
12.8355	0	13.0167	0	12.9841	0	12.9073	0
12.8677	0	13.0494	0	13.0163	0	12.9401	4658.45
12.9012	0	13.0817	0	13.0486	0	12.9726	0
12.9334	0	13.1145	0	13.0821	0	13.0046	0
12.9652	0	13.1474	0	13.1147	0	13.0371	0
12.9972	0	13.1798	0	13.1492	0	13.0697	0
13.0294	0	13.2123	0	13.1815	0	13.1029	0
13.0633	0	13.2461	0	13.2135	0	13.1349	0
13.0953	0	13.2783	0	13.2457	0	13.1671	0
13.1276	0	13.313	0	13.278	0	13.2003	0
13.1599	0	13.3453	0	13.3123	0	13.2325	0
13.192	0	13.3783	0	13.3449	0	13.2645	0
13.2246	0	13.4126	0	13.3775	0	13.2973	0
13.2569	0	13.4448	0	13.4097	0	13.3291	0
13.2888	0	13.4772	0	13.4419	0	13.363	0
13.3211	0	13.5104	0	13.4745	0	13.3949	0
13.3535	0	13.5431	0	13.5072	0	13.4268	0
13.3858	0	13.5775	0	13.5398	0	13.4589	0
13.4183	0	13.6097	0	13.5738	0	13.4912	0
13.4508	0	13.6428	0	13.6061	0	13.524	0
13.4845	0	13.6751	0	13.6387	0	13.5563	0
13.5169	0	13.7076	0	13.6712	0	13.5885	0
13.5492	0	13.7401	0	13.7032	0	13.6221	0
13.5815	0	13.7725	0	13.7372	0	13.6543	0
13.6139	0	13.805	0	13.7692	0	13.6866	0
13.6479	0	13.8372	0	13.8009	0	13.7186	0
13.6802	0	13.8693	0	13.835	0	13.7515	0
13.7125	0	13.902	0	13.8674	0	13.7847	0
13.745	0	13.9339	0	13.8995	0	13.8172	0
13.7773	0	13.9659	0	13.9317	0	13.8495	0
13.8101	0	13.9997	0	13.9631	0	13.8816	4638.17
13.8424	0	14.0329	0	13.9967	0	13.914	0
13.8745	0	14.0674	0	14.0283	0	13.9469	0
13.9068	0	14.0999	0	14.0602	0	13.979	0
13.9392	0	14.1328	0	14.0928	0	14.0133	0
13.9722	0	14.1652	0	14.1254	0	14.0453	0
14.004	0	14.1981	0	14.158	0	14.0783	0
14.0356	0	14.2323	0	14.1905	0	14.1126	0
14.0691	0	14.2646	0	14.2252	0	14.1448	0
14.1011	0	14.2975	0	14.2571	0	14.1783	0
14.133	0	14.3317	0	14.2897	0	14.211	0
14.1651	0	14.3641	0	14.3245	0	14.2436	0
14.1972	0	14.3987	0	14.3573	0	14.2783	0
14.23	0	14.4313	0	14.391	0	14.3108	0
14.2616	0	14.4639	0	14.4233	0	14.345	0
14.2935	0	14.4962	0	14.4555	0	14.3769	0
14.3256	0	14.5289	0	14.4878	0	14.4092	0
14.3578	0	14.5627	0	14.5203	0	14.4415	0
14.3908	0	14.595	0	14.5529	0	14.4738	0
14.4232	0	14.6277	0	14.5865	0	14.5062	0
14.4552	0	14.6603	0	14.6187	0	14.5406	0
14.4899	0	14.6934	0	14.6516	0	14.5736	0
14.5221	0	14.726	0	14.6839	0	14.6057	0
14.5543	0	14.7582	0	14.7165	0	14.6382	4483.1
14.5866	0	14.791	0	14.7496	0	14.6706	0
14.6191	0	14.8239	0	14.782	0	14.7036	0
14.6525	0	14.8571	0	14.8159	0	14.737	0
14.6851	0	14.8907	0	14.8483	0	14.7705	0
14.7173	0	14.9236	0	14.8808	0	14.8031	0
14.7493	0	14.9555	0	14.9135	0	14.8357	0
14.7815	0	14.99	0	14.9456	0	14.8704	0
14.8141	0	15.0231	0	14.9794	0	14.9025	0
14.8459	0	15.0561	0	15.012	0	14.9352	0
14.878	0	15.0888	0	15.0444	0	14.9682	0
14.9101	0	15.1216	0	15.0767	0	15.0007	0
14.9425	0	15.1561	0	15.1093	0	15.0348	0
14.975	0	15.1887	0	15.1421	0	15.0676	0
15.007	0	15.2215	0	15.1748	0	15.102	0
15.039	0	15.2545	0	15.2077	0	15.1347	0
15.0714	0	15.2871	0	15.24	0	15.1672	0
15.1036	0	15.3203	0	15.2722	0	15.2015	0
15.1356	0	15.3527	0	15.3057	0	15.2338	0
15.1688	0	15.3854	0	15.3385	0	15.2684	0
15.2013	0	15.4194	0	15.3707	0	15.3003	0
15.2334	0	15.4525	0	15.4032	0	15.333	0
15.2657	0	15.4871	0	15.4355	0	15.3653	0
15.2983	0	15.5199	0	15.4682	0	15.3977	0
15.3309	0	15.5526	0	15.5017	0	15.4321	0
15.3633	0	15.5876	0	15.5344	0	15.4651	0
15.3958	0	15.62	0	15.5683	0	15.4978	0
15.4277	0	15.6533	0	15.6007	0	15.53	0
15.4599	0	15.6857	0	15.6334	0	15.5616	0
15.4931	0	15.7182	0	15.6679	0	15.5944	0
15.5252	0	15.753	0	15.7004	0	15.6265	0
15.5576	0	15.7855	0	15.7342	0	15.6586	0
15.5901	0	15.8199	0	15.7664	0	15.6908	0
15.6225	0	15.8527	0	15.799	0	15.7233	0
15.6556	0	15.8853	0	15.8306	0	15.7558	0
15.688	0	15.9186	0	15.8627	0	15.7885	0
15.7201	0	15.9506	0	15.8974	0	15.8209	0
15.7544	0	15.9843	0	15.9299	0	15.8561	0
15.7866	0	16.0173	0	15.9621	0	15.8885	0
15.8189	0	16.0507	0	15.9945	0	15.9218	0
15.8513	0	16.0832	0	16.0277	0	15.9547	0
15.8837	0	16.1166	0	16.0606	0	15.987	0
15.9175	0	16.1504	0	16.0933	0	16.0216	0
15.9499	0	16.1831	0	16.1266	0	16.0545	0
15.982	0	16.2158	0	16.1588	0	16.0867	0
16.0142	0	16.2483	0	16.1912	0	16.1214	0
16.0465	0	16.281	0	16.2237	0	16.1536	0
16.0796	0	16.3137	0	16.2557	0	16.1861	0
16.1116	0	16.3457	0	16.2889	0	16.2186	0
16.1436	0	16.3788	0	16.3219	0	16.2515	0
16.1758	0	16.4116	0	16.3528	0	16.2858	0
16.2078	0	16.4441	0	16.3853	0	16.3185	0
16.2408	0	16.4769	0	16.4175	0	16.3505	0
16.273	0	16.5099	0	16.4497	0	16.3829	0
16.3049	0	16.5425	0	16.4826	0	16.4155	0
16.3376	0	16.5749	0	16.5156	0	16.4491	0
16.3698	0	16.6083	0	16.548	0	16.4814	0
16.4022	0	16.6419	0	16.5802	0	16.514	0
16.4346	0	16.6749	0	16.6126	0	16.5469	0
16.4671	0	16.7082	0	16.6449	0	16.5797	0
16.4993	0	16.743	0	16.6782	0	16.6128	0
16.5316	0	16.7753	0	16.7112	0	16.6453	0
16.5636	0	16.8098	0	16.744	0	16.6795	0
16.5957	0	16.8432	0	16.7759	0	16.7119	0
16.6279	0	16.8759	0	16.8098	0	16.7446	0
16.6601	0	16.9083	0	16.8421	0	16.7765	0
16.6918	0	16.9408	0	16.8751	0	16.8087	0
16.7248	0	16.9754	0	16.9089	0	16.8429	0
16.7571	0	17.0088	0	16.9414	0	16.8753	0
16.7894	0	17.042	0	16.9731	0	16.9077	0
16.8229	0	17.0745	0	17.0054	0	16.9397	0
16.8551	0	17.1081	0	17.0377	0	16.9722	0
16.8869	0	17.1416	0	17.0722	0	17.0042	0
16.9191	0	17.1749	0	17.1051	0	17.038	0
16.9513	0	17.2087	0	17.1379	0	17.0704	0
16.985	0	17.2434	0	17.1722	0	17.1043	2572.08
17.0173	0	17.2761	0	17.2047	0	17.1362	0
17.0496	0	17.3109	0	17.2369	0	17.1693	0
17.0815	0	17.3438	0	17.2688	0	17.2012	0
17.114	0	17.3764	0	17.3027	0	17.2347	0
17.147	0	17.411	0	17.3368	0	17.2689	0
17.1789	0	17.444	0	17.3698	0	17.3015	0
17.2111	0	17.4764	0	17.4034	0	17.3333	0
17.2454	0	17.5096	0	17.4356	0	17.3674	0
17.2775	0	17.5433	0	17.4686	0	17.4001	0
17.3098	0	17.5781	0	17.502	0	17.4334	0
17.342	0	17.6111	0	17.5347	0	17.4658	0
17.3745	0	17.6441	0	17.5686	0	17.4986	0
17.4081	0	17.6769	0	17.6007	0	17.532	0
17.4402	0	17.7098	0	17.633	0	17.5651	0
17.4725	0	17.7438	0	17.6672	0	17.597	0
17.5049	0	17.7763	0	17.6999	0	17.6303	0
17.5376	0	17.811	0	17.7335	0	17.6627	0
17.5704	0	17.844	0	17.7653	0	17.6964	0
17.6028	0	17.8771	0	17.7975	0	17.7289	0
17.6351	0	17.9097	0	17.8297	0	17.7616	0
17.6689	0	17.9435	0	17.8619	0	17.7939	4206.65
17.7013	0	17.978	0	17.8954	0	17.8273	0
17.7362	0	18.0108	0	17.9273	0	17.8605	0
17.7687	0	18.044	0	17.959	0	17.8935	3561.77
17.801	0	18.0768	0	17.992	0	17.9272	0
17.8354	0	18.1095	0	18.0242	0	17.96	0
17.8678	0	18.1435	0	18.0582	0	17.992	0
17.9024	0	18.1731	0	18.0902	0	18.0267	0
17.9351	0	18.207	0	18.1225	0	18.0593	0
17.9676	0	18.2415	0	18.1558	0	18.092	0
18	0	18.2747	0	18.1878	0	18.1239	3117.04
18.0326	0	18.3077	0	18.2202	0	18.1568	0
18.0664	0	18.3409	0	18.2542	0	18.191	0
18.0989	0	18.3733	0	18.2866	0	18.2233	0
18.131	0	18.4075	0	18.3208	0	18.2554	2775.08
18.1655	0	18.4408	0	18.3525	0	18.2897	0
18.1979	0	18.4734	0	18.3842	0	18.3227	0
18.232	0	18.5059	0	18.4178	0	18.3552	0
18.2636	0	18.5393	0	18.4506	0	18.3878	0
18.2958	0	18.5724	0	18.4832	0	18.4208	0
18.3302	0	18.6053	0	18.5164	0	18.4557	0
18.3622	0	18.6369	0	18.549	0	18.4898	2696.38
18.3945	0	18.6704	0	18.5826	0	18.5236	0
18.4271	0	18.7029	0	18.6152	0	18.5559	0
18.4596	0	18.7368	0	18.6481	0	18.588	0
18.4942	0	18.7696	0	18.6806	0	18.6233	0
18.5266	0	18.8028	0	18.714	0	18.6563	0
18.5593	0	18.8357	0	18.7472	0	18.6889	0
18.5915	0	18.869	0	18.7806	0	18.7214	0
18.6238	0	18.9022	0	18.8132	0	18.7537	0
18.6568	0	18.936	0	18.846	0	18.7881	0
18.6903	0	18.9687	0	18.8798	0	18.8215	3798.63
18.7248	0	19.002	0	18.9128	0	18.8544	0
18.7573	0	19.0357	0	18.9461	0	18.8868	0
18.7894	0	19.0703	0	18.9787	0	18.9195	0
18.8219	0	19.1017	0	19.0118	0	18.9523	0
18.8546	0	19.1351	0	19.0459	0	18.9848	0
18.8872	0	19.1679	0	19.079	0	19.02	0
18.9212	0	19.2018	0	19.1132	0	19.0529	0
18.9539	0	19.2349	0	19.147	0	19.0857	0
18.9862	0	19.2661	0	19.1797	0	19.1186	0
19.0184	0	19.2989	0	19.2139	0	19.1513	0
19.0508	0	19.3325	0	19.2469	0	19.1859	0
19.0838	0	19.3655	0	19.2814	0	19.2186	0
19.1161	0	19.3996	0	19.3159	0	19.2522	0
19.1488	0	19.4315	0	19.348	0	19.2869	0
19.1813	0	19.4648	0	19.3822	0	19.3196	0
19.2133	0	19.4948	0	19.4152	0	19.3539	0
19.2458	0	19.5277	0	19.4496	0	19.3864	0
19.2787	0	19.5597	0	19.4827	0	19.4192	0
19.3136	0	19.59	0	19.5156	0	19.4524	0
19.3462	0	19.6233	0	19.5485	0	19.4857	0
19.3795	0	19.6567	0	19.5809	0	19.5192	0
19.4136	0	19.6884	0	19.6148	0	19.5519	0
19.4464	0	19.7202	0	19.6489	0	19.5845	0
19.4807	0	19.7523	0	19.6819	0	19.6177	0
19.5133	0	19.7843	0	19.7161	0	19.6501	0
19.546	0	19.8132	0	19.7504	0	19.684	0
19.581	0	19.8434	0	19.783	0	19.7167	0
19.6131	0	19.8725	0	19.8175	0	19.7493	0
19.6459	0	19.9056	0	19.8503	0	19.7822	0
19.6781	0	19.9368	0	19.8842	0	19.8147	0
19.7105	0	19.9686	0	19.9172	0	19.8483	0
19.7448	0	19.9989	0	19.9502	0	19.8812	0
19.778	0	20.0277	0	19.9841	0	19.9142	0
19.8108	0	20.0589	0	20.0171	0	19.947	0
19.843	0	20.0869	0	20.0496	0	19.9798	0
19.8756	0	20.1179	0	20.0823	0	20.0137	0
19.9092	0	20.1515	0	20.1166	0	20.0464	0
19.942	0	20.1832	0	20.1495	0	20.0794	0
19.9753	0	20.2136	0	20.1822	0	20.112	0
20.0063	0	20.2413	0	20.2151	0	20.1451	0
20.0376	0	20.271	0	20.2475	0	20.1785	0
20.0714	0	20.2988	0	20.2817	0	20.2109	0
20.1041	0	20.3274	0	20.3153	0	20.2438	0
20.1329	0	20.3601	0	20.3483	0	20.2766	0
20.1628	0	20.3941	0	20.3808	0	20.309	0
20.195	0	20.4242	0	20.4155	0	20.3423	0
20.2288	0	20.4545	0	20.4479	0	20.3752	0
20.2621	0	20.4852	0	20.4805	0	20.4079	0
20.2917	0	20.5187	0	20.5133	0	20.4404	0
20.3268	0	20.5513	0	20.5458	0	20.4731	0
20.3564	0	20.5838	0	20.5795	0	20.5055	0
20.3884	0	20.6164	0	20.6118	0	20.5388	0
20.4206	0	20.6499	0	20.6443	0	20.5716	0
20.4491	0	20.6797	0	20.6776	0	20.6045	0
20.4818	0	20.7142	0	20.711	0	20.6372	0
20.5146	0	20.7423	0	20.7442	0	20.6705	0
20.5476	0	20.7725	0	20.7772	0	20.7033	0
20.5806	0	20.806	0	20.8118	0	20.7362	0
20.6086	0	20.8391	0	20.8439	0	20.7703	0
20.6421	0	20.8715	0	20.8772	0	20.8035	2525.5
20.6714	0	20.9059	0	20.9093	0	20.8361	0
20.7009	0	20.9397	0	20.9418	0	20.8707	0
20.7363	0	20.9726	0	20.9757	0	20.9032	0
20.7696	0	21.0032	0	21.0085	0	20.9358	0
20.8022	0	21.0361	0	21.0413	0	20.9686	0
20.8348	0	21.0695	0	21.0737	0	21.0019	0
20.8653	0	21.1031	0	21.1066	0	21.036	0
20.9	0	21.1368	0	21.1394	0	21.0685	0
20.9307	0	21.1709	0	21.1716	0	21.1013	0
20.9638	0	21.2045	0	21.2045	0	21.1342	0
20.9985	0	21.2371	0	21.2379	0	21.1674	0
21.032	0	21.27	0	21.2705	0	21.2011	0
21.0641	0	21.3034	0	21.3032	0	21.2339	0
21.0966	0	21.3369	0	21.3363	0	21.2665	0
21.1298	0	21.3701	0	21.3704	0	21.2988	3165.7
21.1649	0	21.4045	0	21.4027	0	21.3313	0
21.1961	0	21.4372	0	21.4354	0	21.3644	0
21.2296	0	21.4713	0	21.4682	0	21.3976	0
21.2617	0	21.5072	0	21.5016	0	21.4303	0
21.2948	0	21.5411	0	21.5351	0	21.4627	0
21.329	0	21.5732	0	21.5676	0	21.4957	0
21.3614	0	21.6057	0	21.6001	0	21.5291	0
21.3941	0	21.6415	0	21.6327	0	21.5613	0
21.4269	0	21.6745	0	21.6661	0	21.5968	0
21.4594	0	21.7089	0	21.6998	0	21.6292	0
21.4932	0	21.7426	0	21.7338	0	21.6622	0
21.5266	0	21.776	0	21.7666	0	21.6967	0
21.5596	0	21.8079	0	21.7995	0	21.7294	0
21.5921	0	21.8407	0	21.8343	0	21.7617	0
21.625	0	21.8704	0	21.8666	0	21.7951	0
21.6569	0	21.9036	0	21.901	0	21.8274	0
21.6899	0	21.937	0	21.9338	0	21.8619	0
21.7233	0	21.9701	0	21.9666	0	21.8953	0
21.7557	0	22.0036	0	22.0009	0	21.929	0
21.7883	0	22.0375	0	22.0333	0	21.9613	0
21.8218	0	22.0698	0	22.0658	0	21.9947	0
21.8528	0	22.1028	0	22.0987	0	22.0268	0
21.8877	0	22.1351	0	22.1317	0	22.0598	0
21.9204	0	22.1666	0	22.1655	0	22.0945	0
21.9526	0	22.2001	0	22.1985	0	22.1275	0
21.9856	0	22.2318	0	22.2299	0	22.1597	0
22.018	0	22.2635	0	22.2616	0	22.1926	0
22.0517	0	22.2982	0	22.2936	0	22.2251	0
22.085	0	22.3319	0	22.3263	0	22.2587	0
22.1181	0	22.3645	0	22.359	0	22.2911	0
22.1486	0	22.4	0	22.3944	0	22.3238	0
22.1816	0	22.4341	0	22.4272	0	22.3553	0
22.2128	0	22.4674	0	22.4606	0	22.3878	0
22.2455	0	22.4966	0	22.494	0	22.42	0
22.2771	0	22.5275	0	22.5267	0	22.4537	0
22.3084	0	22.5618	0	22.5604	0	22.4862	0
22.3396	0	22.5954	0	22.5938	0	22.5204	0
22.3726	0	22.6297	0	22.627	0	22.552	0
22.4054	0	22.6628	0	22.6604	0	22.5846	0
22.4378	0	22.6959	0	22.6932	0	22.6194	0
22.4713	0	22.728	0	22.7235	0	22.6532	0
22.5041	0	22.7586	0	22.7541	0	22.6867	0
22.5365	0	22.7892	0	22.7852	0	22.7198	0
22.5708	0	22.8223	0	22.8193	0	22.7528	0
22.6038	0	22.8567	0	22.8523	0	22.7848	0
22.6356	0	22.8918	0	22.8848	0	22.8164	0
22.6682	0	22.9247	0	22.9186	0	22.8511	0
22.7007	0	22.9581	0	22.9515	0	22.8838	0
22.7349	0	22.9923	0	22.9839	0	22.9161	0
22.7673	0	23.0271	0	23.0165	0	22.9507	0
22.8006	0	23.0624	0	23.0498	0	22.9837	0
22.8351	0	23.0957	0	23.0844	0	23.0156	0
22.8689	0	23.1295	0	23.1175	0	23.0475	0
22.8976	0	23.1634	0	23.151	0	23.0805	0
22.9272	0	23.1981	0	23.1834	0	23.1146	0
22.9602	0	23.2312	0	23.2163	0	23.1478	0
22.995	0	23.2643	0	23.2503	0	23.1831	0
23.0297	0	23.2968	0	23.2826	0	23.2159	0
23.0632	0	23.3297	0	23.3156	0	23.249	0
23.0972	0	23.3638	0	23.349	0	23.2818	0
23.1295	0	23.3988	0	23.3816	0	23.3146	0
23.1629	0	23.4317	0	23.4152	0	23.3487	0
23.198	0	23.4647	0	23.4482	0	23.3821	0
23.2325	0	23.4981	0	23.4828	0	23.4148	0
23.266	0	23.5327	0	23.5157	0	23.4491	0
23.3003	0	23.5663	0	23.5483	0	23.4817	0
23.3325	0	23.5999	0	23.5802	0	23.5143	0
23.3638	0	23.633	0	23.6124	0	23.5477	0
23.3964	0	23.6681	0	23.6466	0	23.5808	0
23.4272	0	23.7006	0	23.6791	0	23.6145	0
23.4561	0	23.7347	0	23.7123	0	23.6477	0
23.4876	0	23.768	0	23.7448	0	23.6806	0
23.5173	0	23.8013	0	23.7775	0	23.7135	0
23.55	0	23.8361	0	23.8112	0	23.7469	0
23.582	0	23.8701	0	23.8439	0	23.781	0
23.6136	0	23.9052	0	23.8763	0	23.814	0
23.6488	0	23.938	0	23.9093	0	23.8466	0
23.6792	0	23.9714	0	23.9421	0	23.8788	0
23.7089	0	24.0043	0	23.975	0	23.9118	0
23.7416	0	24.0379	0	24.0083	0	23.9451	0
23.7743	0	24.0726	0	24.0411	0	23.9784	0
23.8044	0	24.1061	0	24.0732	0	24.0115	0
23.836	0	24.1404	0	24.1057	0	24.0442	0
23.8676	0	24.1741	0	24.1384	0	24.0764	0
23.8985	0	24.208	0	24.1705	0	24.1097	0
23.9312	0	24.2429	0	24.2038	0	24.1436	0
23.9648	0	24.2763	0	24.2363	0	24.1765	0
23.9995	0	24.3114	0	24.268	0	24.2092	0
24.0324	0	24.3439	0	24.3004	0	24.2415	0
24.0672	0	24.3776	0	24.3329	0	24.2738	0
24.0985	0	24.4137	0	24.3655	0	24.3061	0
24.1303	0	24.4468	0	24.3998	0	24.3396	0
24.1653	0	24.4816	0	24.4323	0	24.3718	0
24.1991	0	24.5138	0	24.4642	0	24.4048	0
24.2335	0	24.5462	0	24.4965	0	24.4384	0
24.266	0	24.5797	0	24.529	0	24.4702	0
24.298	0	24.6148	0	24.5629	0	24.5023	0
24.3325	0	24.6495	0	24.595	0	24.5351	0
24.3658	0	24.6822	0	24.6274	0	24.5675	0
24.4006	0	24.7155	0	24.6595	0	24.6004	0
24.4331	0	24.7496	0	24.6923	0	24.633	0
24.4659	0	24.7829	0	24.7247	0	24.6652	0
24.499	0	24.8182	0	24.757	0	24.6974	0
24.5321	0	24.8517	0	24.789	0	24.7304	0
24.5677	0	24.8862	0	24.8213	0	24.7636	0
24.6007	0	24.9208	0	24.8542	0	24.7956	0
24.6331	0	24.9545	0	24.887	0	24.8281	0
24.6682	0	24.9888	0	24.9197	0	24.8615	0
24.7004	0	25.0219	0	24.9522	20469.9	24.8936	0
24.7348	0	25.0572	0	24.9849	0	24.926	0
24.7676	0	25.0929	0	25.0171	0	24.9581	0
24.8012	0	25.1259	0	25.0503	0	24.9908	0
24.835	0	25.161	0	25.0828	0	25.0251	0
24.8686	0	25.1948	0	25.1156	0	25.0575	0
24.9023	0	25.2306	0	25.1481	0	25.0899	0
24.9342	0	25.2643	0	25.1809	0	25.1236	0
24.9666	0	25.2982	0	25.2132	0	25.1567	0
25.0014	0	25.3335	0	25.2466	0	25.1892	0
25.0343	0	25.3672	0	25.2791	0	25.2222	0
25.0694	0	25.4023	0	25.3121	0	25.2545	0
25.1018	0	25.4352	0	25.344	0	25.2891	0
25.1361	0	25.4691	0	25.3771	0	25.3228	0
25.1706	0	25.5054	0	25.4098	0	25.3555	0
25.2043	0	25.5389	0	25.4428	0	25.3885	0
25.2376	0	25.5729	0	25.4757	0	25.4209	0
25.2713	0	25.6083	0	25.5088	0	25.4534	0
25.3055	0	25.6439	0	25.5411	0	25.4858	5450.77
25.3396	0	25.6776	0	25.5744	0	25.5201	0
25.3729	0	25.714	0	25.6067	0	25.5527	0
25.4089	0	25.7489	0	25.6407	0	25.586	0
25.4429	0	25.7822	0	25.6736	0	25.6187	0
25.478	0	25.8179	0	25.7074	0	25.6511	0
25.511	0	25.8528	0	25.74	0	25.6851	0
25.5444	0	25.8889	0	25.7752	0	25.7185	0
25.579	0	25.925	0	25.8099	0	25.7516	0
25.6135	0	25.959	0	25.8434	0	25.785	0
25.6482	0	25.9941	0	25.877	0	25.8193	0
25.6819	0	26.0299	0	25.9105	0	25.8516	0
25.7148	0	26.0665	0	25.9451	0	25.8847	0
25.7496	0	26.1014	0	25.9798	0	25.9184	0
25.7826	0	26.138	0	26.0131	0	25.9514	0
25.8188	0	26.1737	0	26.0465	0	25.985	0
25.8522	0	26.2107	0	26.0812	0	26.0197	0
25.8871	0	26.2455	0	26.1155	0	26.0523	0
25.9218	0	26.2806	0	26.1514	0	26.0857	0
25.9556	0	26.3179	0	26.1858	0	26.1196	0
25.9906	0	26.3532	0	26.2218	0	26.1541	0
26.0264	0	26.3877	0	26.2553	0	26.1882	0
26.0607	0	26.4238	0	26.2901	0	26.222	0
26.0953	0	26.4511	0	26.3251	0	26.2552	0
26.1318	0	26.4854	0	26.3607	0	26.2902	0
26.1673	0	26.5097	0	26.397	0	26.325	0
26.2042	0	26.5412	0	26.4312	0	26.359	0
26.2398	0	26.5686	0	26.4662	0	26.3928	0
26.277	0	26.602	0	26.5005	0	26.4288	0
26.3141	0	26.6336	0	26.5362	0	26.4624	0
26.349	0	26.6709	0	26.572	0	26.4975	0
26.3839	0	26.7092	0	26.606	0	26.532	0
26.4085	0	26.7429	0	26.6423	0	26.5662	0
26.4394	0	26.7726	0	26.6763	0	26.6014	0
26.4703	0	26.806	0	26.7106	0	26.6356	0
26.498	0	26.8336	0	26.7452	0	26.6699	0
26.5318	0	26.865	0	26.782	0	26.7061	0
26.5694	0	26.8901	0	26.8121	0	26.7428	0
26.5922	0	26.9184	0	26.8452	0	26.7775	0
26.6219	0	26.9509	0	26.8812	0	26.8107	0
26.658	0	26.9793	0	26.9177	0	26.844	0
26.6927	0	27.0083	0	26.9542	0	26.8784	0
26.7183	0	27.0417	0	26.9891	0	26.9151	0
26.7406	0	27.0698	0	27.021	0	26.9497	0
26.7728	0	27.0918	0	27.0528	0	26.9862	0
26.805	0	27.121	0	27.0889	0	27.0214	0
26.8282	0	27.1479	0	27.1209	0	27.0532	0
26.86	0	27.1719	0	27.157	0	27.0884	0
26.8879	0	27.2004	0	27.1878	0	27.12	0
26.9115	0	27.2326	0	27.2139	0	27.154	0
26.9339	0	27.2571	0	27.2404	0	27.1837	0
26.9675	0	27.2762	0	27.2676	0	27.2144	0
26.9967	0	27.2975	0	27.3014	0	27.2451	0
27.0257	0	27.3234	0	27.3328	0	27.2762	0
27.0529	0	27.3552	0	27.3703	0	27.3097	0
27.0796	0	27.3792	0	27.404	0	27.3432	0
27.1045	0	27.4103	0	27.4301	0	27.3739	0
27.1259	0	27.4355	0	27.4658	0	27.4044	0
27.1534	0	27.4574	0	27.4936	0	27.4355	0
27.1789	0	27.4793	0	27.5231	0	27.4633	0
27.205	0	27.5006	0	27.553	0	27.4913	0
27.2325	0	27.5197	0	27.5809	0	27.5267	0
27.2538	0	27.549	0	27.6094	0	27.5631	0
27.2782	0	27.5739	0	27.6328	0	27.5942	0
27.3003	0	27.6	0	27.6578	0	27.6271	0
27.323	0	27.6251	0	27.6781	0	27.6588	0
27.3443	0	27.6466	0	27.7002	0	27.6906	0
27.3678	0	27.6665	0	27.7274	0	27.7221	0
27.3884	0	27.6899	0	27.7465	0	27.7522	0
27.4112	0	27.71	0	27.7739	0	27.7843	0
27.4342	0	27.734	0	27.7932	0	27.8115	0
27.4635	0	27.7569	0	27.8131	0	27.8408	0
27.4955	0	27.776	0	27.8347	0	27.8651	0
27.5204	0	27.8026	2453.89	27.8644	0	27.885	0
27.5451	0	27.8256	0	27.8859	0	27.9114	0
27.5716	0	27.8455	0	27.9087	0	27.9337	0
27.5949	0	27.8685	0	27.9274	0	27.9647	0
27.6196	0	27.888	0	27.9505	0	27.9868	0
27.6458	0	27.9113	0	27.9736	0	28.0115	0
27.6754	0	27.9345	0	27.9954	0	28.0348	0
27.7008	0	27.9536	0	28.0168	0	28.0558	0
27.7213	0	27.973	0	28.0383	0	28.0775	0
27.7399	0	27.9959	0	28.0624	0	28.1007	0
27.7633	0	28.0189	0	28.0805	0	28.1225	0
27.7824	2782.99	28.0418	0	28.105	0	28.1458	0
27.8121	0	28.0613	0	28.1246	0	28.171	0
27.8321	0	28.0813	0	28.146	0	28.1899	0
27.8554	0	28.1005	0	28.1744	0	28.2133	0
27.8769	0	28.1253	0	28.1951	0	28.233	0
27.8997	0	28.1474	0	28.2227	0	28.2565	0
27.9196	0	28.1661	0	28.242	0	28.278	0
27.9413	0	28.1907	0	28.263	0	28.301	0
27.9604	0	28.2156	0	28.2842	0	28.3232	0
27.9791	0	28.2368	0	28.3081	0	28.3467	0
28.005	0	28.2554	0	28.3256	0	28.3656	0
28.0241	0	28.2772	0	28.3447	0	28.3846	0
28.0445	0	28.2976	0	28.3732	0	28.4084	0
28.0645	0	28.3162	0	28.392	0	28.4282	0
28.0844	0	28.3392	0	28.4126	0	28.4484	0
28.1048	0	28.3583	0	28.4314	0	28.4699	0
28.1265	0	28.3832	0	28.4529	0	28.493	0
28.1456	0	28.4046	0	28.473	0	28.514	0
28.1643	0	28.4276	0	28.4947	0	28.5355	0
28.1858	0	28.4467	0	28.515	0	28.5549	0
28.2062	0	28.4672	0	28.5329	0	28.5738	0
28.2265	0	28.4872	2031.7	28.5612	0	28.5961	0
28.2494	0	28.5059	0	28.578	0	28.6179	0
28.2685	0	28.5275	0	28.6007	0	28.6385	0
28.2884	0	28.5467	0	28.6183	0	28.6587	0
28.3111	0	28.568	0	28.6386	0	28.6834	0
28.3297	0	28.5895	0	28.66	0	28.7037	0
28.3484	0	28.6124	0	28.6817	0	28.7268	0
28.3717	3546.87	28.6319	0	28.7011	0	28.7462	0
28.3908	0	28.6519	0	28.7291	0	28.7664	0
28.4154	0	28.6718	0	28.7529	0	28.7866	0
28.4371	0	28.691	0	28.77	0	28.8089	0
28.4557	0	28.7131	0	28.794	0	28.8291	0
28.4771	0	28.7318	2060.8	28.8118	0	28.8498	0
28.4998	0	28.7532	0	28.831	0	28.8716	0
28.5189	0	28.7737	2640.34	28.8479	0	28.8947	0
28.5376	0	28.7997	0	28.8679	0	28.9157	0
28.5567	0	28.8184	0	28.8861	0	28.9359	0
28.5754	0	28.8384	0	28.9068	0	28.9549	0
28.5987	0	28.8601	0	28.9261	0	28.9755	0
28.619	0	28.8793	0	28.9465	0	28.9957	0
28.6381	0	28.9009	0	28.9646	0	29.018	0
28.6568	0	28.9195	0	28.9905	0	29.0369	0
28.6796	0	28.9412	0	29.0084	0	29.0588	0
28.6999	0	28.9603	2579.59	29.0274	0	29.079	0
28.719	0	28.9832	0	29.0493	0	29.1022	0
28.7391	0	29.0047	0	29.0667	0	29.1211	0
28.7578	0	29.0238	0	29.0855	0	29.1444	0
28.7811	0	29.0442	0	29.1108	0	29.1663	0
28.8002	0	29.0629	0	29.1293	0	29.1865	0
28.8215	0	29.0845	0	29.1501	0	29.2067	0
28.8402	0	29.1036	0	29.1691	0	29.2261	0
28.8618	0	29.1235	0	29.1904	0	29.2471	0
28.8832	0	29.1427	0	29.2104	0	29.2673	0
28.9044	0	29.1626	0	29.2387	0	29.2888	0
28.9231	0	29.1846	0	29.2566	0	29.3096	0
28.9422	0	29.2061	0	29.2748	0	29.3332	0
28.9644	0	29.2265	0	29.2993	0	29.3534	0
28.9843	0	29.2452	0	29.316	0	29.3736	0
29.003	0	29.2668	0	29.3324	0	29.3959	0
29.0234	0	29.2859	0	29.3535	0	29.4156	0
29.0449	0	29.308	0	29.3698	0	29.4358	0
29.064	0	29.3267	0	29.3973	0	29.456	0
29.0839	0	29.3466	0	29.4194	0	29.4779	0
29.1043	0	29.3657	0	29.4377	0	29.5002	0
29.123	0	29.389	0	29.4541	0	29.5192	0
29.1421	0	29.4118	0	29.4771	0	29.5409	0
29.1653	2395.29	29.4305	0	29.4964	0	29.5616	0
29.1844	0	29.4539	0	29.513	0	29.5835	0
29.2031	0	29.473	0	29.5342	0	29.6024	0
29.2276	0	29.4946	0	29.5542	0	29.6239	0
29.2462	0	29.5133	0	29.5755	0	29.6458	0
29.2662	0	29.5324	4242.08	29.5982	0	29.6664	0
29.2866	0	29.5529	0	29.6155	0	29.6854	0
29.308	0	29.5728	0	29.6358	0	29.7043	0
29.3266	2102.91	29.5957	0	29.6538	0	29.7237	0
29.3466	0	29.6148	0	29.6708	0	29.7454	0
29.3657	0	29.6369	0	29.6924	0	29.7676	0
29.3848	0	29.6555	0	29.7121	0	29.7866	0
29.4063	0	29.6771	0	29.7309	0	29.8114	0
29.4274	0	29.6962	0	29.7484	0	29.832	0
29.4466	0	29.7153	0	29.7691	0	29.8522	0
29.4657	0	29.734	0	29.7905	0	29.8711	0
29.4856	0	29.754	0	29.8094	0	29.8905	0
29.5055	0	29.7787	0	29.8296	0	29.9095	0
29.526	0	29.802	0	29.8477	0	29.9314	0
29.5451	0	29.8219	0	29.8665	0	29.9516	0
29.5638	0	29.8407	0	29.8893	0	29.971	0
29.5853	2625.13	29.8656	0	29.9073	0	29.994	0
29.6069	0	29.8848	0	29.9267	0	30.0175	0
29.6286	0	29.9034	0	29.9482	0	30.0394	0
29.6485	0	29.9221	0	29.9704	0	30.0588	0
29.6672	0	29.9413	0	29.9899	0	30.0777	0
29.6875	2755.29	29.9643	0	30.0096	0	30.0974	0
29.7075	0	29.9843	0	30.0302	0	30.1192	0
29.7291	0	30.0042	0	30.0496	0	30.1398	0
29.7478	0	30.0233	0	30.0695	0	30.1588	0
29.7693	0	30.0449	0	30.091	0	30.1822	0
29.791	0	30.0641	0	30.1117	0	30.2037	0
29.8101	0	30.0827	0	30.1324	0	30.2256	0
29.83	0	30.1019	0	30.1539	0	30.2446	0
29.8487	3038.84	30.1205	0	30.1726	0	30.2668	0
29.8678	0	30.1411	0	30.1942	0	30.2858	0
29.8891	0	30.161	1979	30.2137	0	30.3096	0
29.9091	0	30.181	0	30.2336	0	30.3331	0
29.929	0	30.2001	0	30.2536	0	30.3533	0
29.9522	2248.33	30.2192	0	30.273	0	30.3763	0
29.9726	0	30.2379	0	30.2945	0	30.4011	0
29.9913	0	30.2565	0	30.3139	0	30.4208	0
30.0099	0	30.2757	0	30.3351	0	30.4398	0
30.0304	0	30.2974	0	30.3542	0	30.4587	0
30.0495	0	30.3175	0	30.3741	0	30.4781	0
30.0681	0	30.3362	0	30.3936	0	30.5	0
30.088	0	30.3565	0	30.4123	0	30.5203	0
30.1084	0	30.3766	0	30.4334	0	30.5392	0
30.1288	0	30.3957	0	30.4526	0	30.5639	0
30.1488	0	30.4144	0	30.472	0	30.5861	0
30.1674	0	30.4331	0	30.492	0	30.6051	0
30.1865	0	30.4522	0	30.5135	0	30.6253	0
30.2052	0	30.4713	0	30.5326	0	30.6447	0
30.2269	0	30.49	0	30.5573	0	30.6644	0
30.2455	0	30.5101	0	30.576	0	30.6833	0
30.2642	0	30.5293	0	30.5947	0	30.7036	0
30.2871	0	30.5524	0	30.616	0	30.7242	0
30.3097	2891.07	30.5755	0	30.6419	0	30.7457	0
30.3297	0	30.5942	0	30.6608	0	30.7679	0
30.3484	0	30.6133	0	30.6812	0	30.7868	0
30.3718	0	30.6324	0	30.7015	0	30.8062	0
30.3934	2984.25	30.6511	0	30.7198	0	30.8264	0
30.4147	0	30.6697	0	30.7386	0	30.8483	0
30.4338	0	30.6916	0	30.7574	0	30.8685	0
30.4525	0	30.7107	0	30.7756	0	30.8879	0
30.4739	0	30.7294	0	30.7954	0	30.9097	0
30.495	0	30.754	0	30.8133	0	30.9364	0
30.515	0	30.7744	0	30.838	0	30.9578	0
30.5341	0	30.7936	0	30.8571	0	30.9764	0
30.5546	0	30.8135	0	30.8819	0	31.0011	0
30.5745	0	30.8322	0	30.9005	0	31.0189	0
30.5932	0	30.8514	0	30.9204	0	31.0384	0
30.6136	0	30.8732	0	30.9409	0	31.0567	0
30.6365	0	30.8923	0	30.9603	0	31.0753	0
30.6551	0	30.9123	0	30.9818	0	31.0988	0
30.6764	0	30.935	0	31.0005	0	31.1218	0
30.6993	0	30.9554	0	31.0196	0	31.1481	0
30.7184	0	30.9772	0	31.0395	0	31.1675	0
30.7371	0	30.9958	0	31.062	0	31.1877	0
30.7557	0	31.0158	0	31.0819	0	31.2067	0
30.7749	0	31.0349	0	31.1014	0	31.2273	0
30.794	3016.41	31.0554	0	31.1213	0	31.2512	0
30.8139	0	31.0741	0	31.1446	0	31.2701	0
30.8326	0	31.0928	0	31.1661	0	31.2903	0
30.8542	3931.24	31.1162	0	31.1856	0	31.3135	0
30.8754	0	31.1378	0	31.2042	0	31.3398	0
30.8968	3867.4	31.1577	0	31.2237	0	31.3587	0
30.9167	0	31.1777	0	31.2498	0	31.3777	0
30.9359	0	31.1968	0	31.2692	0	31.3984	0
30.9545	0	31.2159	0	31.2939	0	31.4178	0
30.9736	2839.24	31.236	0	31.3133	0	31.4367	0
30.9936	0	31.2547	0	31.3332	0	31.4556	0
31.0135	2434.62	31.2738	0	31.3568	0	31.475	0
31.0352	0	31.2959	0	31.3762	0	31.5012	0
31.0556	0	31.3146	0	31.3949	0	31.529	0
31.0755	0	31.3345	0	31.4136	0	31.548	0
31.0954	0	31.3549	0	31.4401	0	31.57	0
31.1146	0	31.3763	2085.43	31.4596	0	31.5919	0
31.1337	2870.77	31.3955	0	31.4824	0	31.6108	0
31.1523	0	31.4155	0	31.5011	0	31.6328	0
31.1722	0	31.4346	0	31.5215	0	31.6522	0
31.1914	0	31.4533	0	31.5414	0	31.6719	0
31.2143	0	31.4724	0	31.5608	0	31.6933	0
31.2342	0	31.4923	0	31.5795	0	31.7179	0
31.2528	0	31.511	1624.19	31.5981	0	31.7373	0
31.2732	0	31.5314	0	31.6229	0	31.7625	0
31.2932	0	31.553	0	31.6505	0	31.7827	0
31.3123	3050.13	31.573	0	31.6841	0	31.8034	0
31.3309	0	31.5931	0	31.7164	0	31.8223	0
31.3496	0	31.6121	0	31.7485	0	31.842	0
31.3688	0	31.6375	0	31.7787	0	31.861	0
31.3879	2229.06	31.6658	0	31.8104	0	31.8825	0
31.4108	0	31.7009	0	31.8419	0	31.9104	0
31.4294	0	31.7327	0	31.8729	0	31.9286	0
31.451	2456.67	31.763	0	31.9056	0	31.9626	0
31.4723	0	31.7936	0	31.9363	0	31.9954	0
31.4922	0	31.8243	0	31.9674	0	32.0258	0
31.5109	0	31.8562	0	31.9997	0	32.056	0
31.53	2915.76	31.8898	0	32.0312	0	32.086	0
31.5492	0	31.9214	0	32.0649	0	32.1184	0
31.5679	0	31.9525	0	32.0955	0	32.15	0
31.5878	0	31.9844	0	32.127	0	32.1832	0
31.6108	0	32.0154	0	32.1611	0	32.2133	0
31.6312	0	32.0474	0	32.1931	0	32.2437	0
31.6498	0	32.0797	0	32.226	0	32.2767	0
31.6697	0	32.1119	0	32.2576	0	32.3077	0
31.6997	0	32.1454	0	32.2899	0	32.3409	0
31.7273	0	32.1772	0	32.3221	0	32.3721	0
31.7588	0	32.2093	0	32.3535	0	32.4041	0
31.7891	0	32.2422	0	32.386	0	32.4364	0
31.8214	0	32.2748	0	32.4194	0	32.4681	0
31.8518	0	32.3081	0	32.452	0	32.5003	0
31.8831	0	32.3398	0	32.4853	0	32.5325	0
31.916	0	32.3725	0	32.5167	0	32.5649	0
31.9476	0	32.4052	0	32.5494	0	32.5977	0
31.9783	0	32.4367	0	32.5821	0	32.6288	0
32.0087	0	32.4696	0	32.6153	0	32.661	0
32.0398	0	32.5012	0	32.6487	0	32.694	0
32.0724	0	32.5343	0	32.6808	0	32.7265	0
32.1031	0	32.5678	0	32.7139	0	32.7595	0
32.1351	0	32.5993	0	32.7458	0	32.791	0
32.1666	0	32.6307	0	32.7788	0	32.824	0
32.1984	0	32.6628	0	32.8124	0	32.8567	0
32.2303	0	32.6963	0	32.8443	0	32.8883	0
32.2616	0	32.729	0	32.8774	0	32.9212	0
32.2925	0	32.7608	0	32.9098	0	32.9544	0
32.3233	0	32.7925	0	32.9437	0	32.9874	0
32.3551	0	32.8244	0	32.9755	0	33.0208	0
32.3868	0	32.8565	0	33.0078	0	33.0527	0
32.4186	0	32.8898	0	33.0413	0	33.0855	0
32.4506	0	32.9221	0	33.0755	0	33.1189	0
32.482	0	32.9541	0	33.1078	0	33.1507	0
32.513	0	32.9858	0	33.1403	0	33.1849	0
32.5446	0	33.0177	0	33.1721	0	33.2169	0
32.5772	0	33.0499	0	33.2056	0	33.2502	0
32.6094	0	33.0829	0	33.2397	0	33.2835	0
32.6411	0	33.1151	0	33.272	0	33.3156	0
32.6729	0	33.1473	0	33.3043	0	33.3494	0
32.7048	0	33.1792	0	33.3389	0	33.3814	0
32.7368	0	33.2112	0	33.3709	0	33.4136	0
32.7687	0	33.2442	0	33.4031	0	33.447	0
32.8012	0	33.2765	0	33.4353	0	33.4788	0
32.8329	0	33.3088	0	33.4676	0	33.5126	0
32.8659	0	33.3411	0	33.5014	0	33.5447	0
32.898	0	33.373	0	33.5342	0	33.5769	0
32.9296	0	33.4056	0	33.5678	0	33.6105	0
32.9615	0	33.4377	0	33.6	0	33.643	0
32.9935	0	33.47	0	33.632	0	33.6749	0
33.0267	0	33.5024	0	33.6663	0	33.7068	0
33.0587	0	33.5351	0	33.6988	0	33.739	0
33.0909	0	33.5671	0	33.7315	0	33.7732	0
33.1233	0	33.6001	0	33.7637	0	33.8055	0
33.1552	0	33.6324	0	33.796	0	33.8379	0
33.187	0	33.6645	0	33.8299	0	33.8713	0
33.2193	0	33.6967	0	33.8622	0	33.9039	0
33.2515	0	33.7302	0	33.8946	0	33.9376	0
33.2835	0	33.7619	0	33.9269	0	33.9697	0
33.3157	0	33.7942	0	33.9592	0	34.0021	0
33.348	0	33.8265	0	33.992	0	34.0345	0
33.3803	0	33.859	0	34.0245	0	34.0668	0
33.4127	0	33.8917	0	34.0568	0	34.1008	0
33.4451	0	33.9239	0	34.0889	0	34.1329	0
33.4768	0	33.9561	0	34.1212	0	34.1647	0
33.5091	0	33.9882	0	34.1536	0	34.1986	0
33.5417	0	34.0207	0	34.1862	0	34.2311	0
33.5751	0	34.0532	0	34.2188	0	34.2632	0
33.6071	0	34.0861	0	34.2531	0	34.2956	0
33.6397	0	34.1183	0	34.2857	0	34.3276	0
33.6717	0	34.1513	0	34.32	0	34.3618	0
33.7037	0	34.1835	0	34.3523	0	34.394	0
33.7368	0	34.2158	0	34.3848	0	34.4261	0
33.7694	0	34.2482	0	34.4173	0	34.4582	0
33.8017	0	34.2806	0	34.4493	0	34.4904	0
33.834	0	34.3151	0	34.4833	0	34.5232	0
33.8662	0	34.3468	0	34.5156	0	34.5552	0
33.8991	0	34.3791	0	34.5481	0	34.5877	0
33.9313	0	34.4112	0	34.5806	0	34.62	0
33.9638	0	34.4433	0	34.613	0	34.6518	0
33.9962	0	34.4762	0	34.6462	0	34.6849	0
34.0287	0	34.5088	0	34.6785	0	34.717	0
34.0613	0	34.541	0	34.711	0	34.7492	0
34.0937	0	34.5729	0	34.7433	0	34.7775	0
34.1262	0	34.6053	0	34.7761	0	34.8099	0
34.1582	0	34.6374	0	34.8092	0	34.8423	0
34.191	0	34.67	0	34.8414	0	34.8741	0
34.2231	0	34.7026	0	34.8739	0	34.9071	0
34.2553	0	34.7349	0	34.9062	0	34.9392	0
34.2874	0	34.7671	0	34.9383	0	34.9714	0
34.3199	0	34.7992	0	34.9706	0	35.0032	0
34.3526	0	34.8323	0	35.0041	0
34.3851	0	34.8646	0
34.4178	0	34.8968	0
34.4499	0	34.9288	0
34.482	0	34.9613	0
34.5144	0	34.9948	0
34.5472	0
34.5798	0
34.612	0
34.6443	0
34.6763	0
34.7088	0
34.7424	0
34.7748	0
34.8073	0
34.8393	0
34.8717	0
34.9048	0
34.9375	0
34.9698	0
35.0023	0

## Sheet: Fig.3c and 3d
Representative Quantitative raw data of PECs 1-7																																														Quantitative integration data of PECs 1-7 and IS
PECs 1 and 7 in A. sinensis calli		PECs 1 and 7 in A. sinensis calli+150 mM NaCl-3		PECs 1 and 7 in A. sinensis calli RNAi-pecps+150 mM NaCl-3		PEC 2 in A. sinensis calli		PEC 2 in A. sinensis calli+150 mM NaCl-3		PEC 2 in A. sinensis calli RNAi-pecps+150 mM NaCl-3		PEC 3 in A. sinensis calli		PEC 3 in A. sinensis calli+150 mM NaCl-3		PEC 3 in A. sinensis calli RNAi-pecps+150 mM NaCl-3		PEC 4 in A. sinensis calli		PEC 4 in A. sinensis calli+150 mM NaCl-3		PEC 4 in A. sinensis calli RNAi-pecps+150 mM NaCl-3		PEC 5 in A. sinensis calli		PEC 5 in A. sinensis calli+150 mM NaCl-3		PEC 5 in A. sinensis calli RNAi-pecps+150 mM NaCl-3		PEC 6 in A. sinensis calli		PEC-6 in A. sinensis calli+150 mM NaCl-3		PEC-6 in A. sinensis calli RNAi-pecps+150 mM NaCl-3		Internal standard (IS) in A. sinensis calli		Internal standard (IS) in A. sinensis +150 mM NaCl-3		Internal standard (IS) in A. sinensis calli RNAi-pecps+150 mM NaCl-3						Compound number	Parent ion	Daughter ion	Height
X(Minutes)	Y(Counts)	X(Minutes)	Y(Counts)	X(Minutes)	Y(Counts)	X(Minutes)	Y(Counts)	X(Minutes)	Y(Counts)	X(Minutes)	Y(Counts)	X(Minutes)	Y(Counts)	X(Minutes)	Y(Counts)	X(Minutes)	Y(Counts)	X(Minutes)	Y(Counts)	X(Minutes)	Y(Counts)	X(Minutes)	Y(Counts)	X(Minutes)	Y(Counts)	X(Minutes)	Y(Counts)	X(Minutes)	Y(Counts)	X(Minutes)	Y(Counts)	X(Minutes)	Y(Counts)	X(Minutes)	Y(Counts)	X(Minutes)	Y(Counts)	X(Minutes)	Y(Counts)	X(Minutes)	Y(Counts)					1	327.1	121.1	366
0.001	0.138222	0.001	0	0.001	0.129538	0.002	0.095461	0.002	1.42431e-05	0.002	0.0696563	0.003	0.81741	0.003	0.00341957	0.003	0.00776373	0	0	0	0.000283068	0	0.113959	0.001	0.0377596	0.001	0.00146357	0.001	0.00475616	0.001	0.00610438	0.001	0.00631174	0.001	0.0307753	0.003	0.135389	0.003	0.0300446	0.003	0.0136614					1	327.1	121.1	320
0.004	5.08512	0.004	0.000203651	0.004	0.0305036	0.006	0	0.006	3.56078e-05	0.006	0.000112959	0.007	1.80079	0.007	0.00515708	0.007	0.0211589	0.004	0.511769	0.004	0.00010887	0.004	0.0253238	0.005	0.663778	0.005	0.00242729	0.005	0.00237808	0.005	0	0.005	0.000120456	0.005	0.0289926	0.007	0.112765	0.007	0	0.007	0.0809688					1	327.1	121.1	254
0.008	0	0.008	0.00460012	0.008	0.00101681	0.01	0.0235381	0.01	0.00465027	0.01	0.00128017	0.01	2.3651	0.01	0.00532344	0.01	0.0580639	0.008	0.580007	0.008	0.000174194	0.008	0.208927	0.009	0.82078	0.009	0.00339101	0.009	0.0947277	0.009	3.57132	0.009	7.22734e-05	0.009	0.0470074	0.011	0.0419316	0.011	0.0798143	0.011	0.0278781					1	327.1	121.1	130215
0.012	3.79747	0.012	0.00608557	0.012	0.103102	0.014	0.808149	0.014	0.0045933	0.014	0	0.014	0.346466	0.014	0.00207023	0.014	0.02936	0.012	0.580007	0.012	2.17748e-05	0.012	0.082304	0.013	0	0.013	5.99823e-05	0.013	0.00198172	0.013	0.00915686	0.013	0.000120456	0.013	0.000562958	0.015	0.214633	0.015	0.000653135	0.015	0.109847					1	327.1	121.1	230407
0.016	2.32795	0.016	0.00135368	0.016	0.045552	0.018	0.17523	0.018	0.00170913	0.018	0.0138183	0.018	1.27591	0.018	0.00455635	0.018	0.021651	0.016	0.409419	0.016	0.000174194	0.016	0.101298	0.016	0.486903	0.016	0.000979714	0.016	0.0705504	0.016	0.921828	0.016	0.00623946	0.016	0.0396889	0.019	0.101631	0.019	0.0308284	0.019	0.048759					1	327.1	121.1	166905
0.02	2.36433	0.02	0.00162921	0.02	0.063244	0.022	0.160845	0.022	0.00150261	0.022	0.0182612	0.022	1.24479	0.022	0.00473195	0.022	0.026845	0.02	0.409419	0.02	0.000152419	0.02	0.107629	0.02	0.478954	0.02	0.0010277	0.02	0.0634161	0.02	0.729526	0.02	0.00539629	0.02	0.0368741	0.022	0.0887197	0.022	0.0408869	0.022	0.0495364					1	327.1	121.1	8868
0.024	2.13153	0.024	0.00305477	0.024	0.0821562	0.025	0.190922	0.025	0.001232	0.025	0.0194661	0.026	1.06014	0.026	0.00453786	0.026	0.026681	0.023	0.409419	0.023	0.000174194	0.023	0.132953	0.024	0.419333	0.024	0.000987711	0.024	0.0289336	0.024	0.717316	0.024	0.00823898	0.024	0.0359358	0.026	0.0800728	0.026	0.0442832	0.026	0.0567559					1	327.1	121.1	9909
0.027	1.69504	0.027	0.00353394	0.027	0.0793093	0.029	0.19223	0.029	0.001232	0.029	0.0207086	0.03	1.20537	0.03	0.00420515	0.03	0.0285946	0.027	0.341182	0.027	0.000152419	0.027	0.132953	0.028	0.266306	0.028	0.00125963	0.028	0.0424095	0.028	0.628796	0.028	0.00684173	0.028	0.0332148	0.03	0.0913256	0.03	0.0419319	0.03	0.047204					1	327.1	121.1	9818
0.031	2.24065	0.031	0.00360582	0.031	0.0709716	0.033	0.24846	0.033	0.00154534	0.033	0.0138559	0.034	1.1784	0.034	0.00402955	0.034	0.0354835	0.031	0.375301	0.031	0.000130644	0.031	0.132953	0.032	0.258357	0.032	0.00110368	0.032	0.0562818	0.032	0.708159	0.032	0.00688991	0.032	0.0306815	0.034	0.0851662	0.034	0.0457201	0.034	0.0710837					2	297.1	206.1	1774
0.035	1.85509	0.035	0.00395323	0.035	0.0709716	0.037	0.251076	0.037	0.00158095	0.037	0.0170187	0.037	0.985457	0.037	0.00352123	0.037	0.034226	0.035	0.409419	0.035	0.000500807	0.035	0.145615	0.036	0.308041	0.036	0.000847752	0.036	0.0578671	0.036	0.769207	0.036	0.00799808	0.036	0.027679	0.038	0.0818495	0.038	0.0666208	0.038	0.0837455					2	297.1	206.1	1688
0.039	1.85509	0.039	0.00349801	0.039	0.0909006	0.041	0.24846	0.041	0.00136019	0.041	0.0169811	0.041	0.78629	0.041	0.00316079	0.041	0.0286493	0.039	0.955308	0.039	0.000522582	0.039	0.132953	0.039	0.288167	0.039	0.000507852	0.039	0.0499402	0.039	0.40597	0.039	0.00804626	0.039	0.0227062	0.042	0.0801912	0.042	0.0701477	0.042	0.10185					2	297.1	206.1	1525
0.043	1.94238	0.043	0.0031506	0.043	0.0880536	0.045	0.169999	0.045	0.00158095	0.045	0.0182612	0.045	0.738574	0.045	0.00288353	0.045	0.0282119	0.043	0.989426	0.043	0.0016113	0.043	0.132953	0.043	0.294129	0.043	0.000539842	0.043	0.0511292	0.043	0.708159	0.043	0.00807035	0.043	0.0275852	0.046	0.0636081	0.046	0.0903952	0.046	0.108736					2	297.1	206.1	224962
0.047	1.84054	0.047	0.00310268	0.047	0.0829697	0.049	0.167384	0.049	0.00167353	0.049	0.014496	0.049	0.751022	0.049	0.0028558	0.049	0.0303988	0.046	0.989426	0.046	0.00172017	0.046	0.132953	0.047	0.280218	0.047	0.000519848	0.047	0.0507329	0.047	0.668477	0.047	0.00809444	0.047	0.0335901	0.049	0.0718997	0.049	0.0906565	0.049	0.116177					2	297.1	206.1	333894
0.051	1.49134	0.051	0.00303081	0.051	0.0892738	0.052	0.164768	0.052	0.00171625	0.052	0.0174705	0.053	0.823634	0.053	0.00265248	0.053	0.0332966	0.05	1.02354	0.05	0.00176372	0.05	0.139284	0.051	0.224572	0.051	0.000503853	0.051	0.0495438	0.051	0.827203	0.051	0.00684173	0.051	0.033121	0.053	0.0670432	0.053	0.0897421	0.053	0.121398					2	297.1	206.1	280770
0.054	2.05151	0.054	0.00265944	0.054	0.071785	0.056	0.285075	0.056	0.00170913	0.056	0.0129523	0.057	0.804962	0.057	0.00214416	0.057	0.0358116	0.054	1.02354	0.054	0.00178549	0.054	0.126622	0.055	0.397472	0.055	0.000399883	0.055	0.0479584	0.055	0.781417	0.055	0.00686582	0.055	0.0339654	0.057	0.0670432	0.057	0.0873908	0.057	0.126063					2	297.1	206.1	55154
0.058	2.24793	0.058	0.00116201	0.058	0.0536863	0.06	0.21446	0.06	0.00168777	0.06	0.0103543	0.061	0.90662	0.061	0.00229204	0.061	0.0375611	0.058	0.989426	0.058	0.00174194	0.058	0.101298	0.059	0.405421	0.059	0.000539842	0.059	0.0376532	0.059	0.811941	0.059	0.00599856	0.059	0.0353728	0.061	0.0739133	0.061	0.0859539	0.061	0.118177					2	297.1	206.1	54538
0.062	2.38615	0.062	0.000814604	0.062	0.0882569	0.064	0.215768	0.064	0.00161656	0.064	0.0109944	0.064	0.705379	0.064	0.00268945	0.064	0.0427005	0.062	0.989426	0.062	0.00172017	0.062	0.0949665	0.063	0.405421	0.063	0.000455866	0.063	0.038446	0.063	0.717316	0.063	0.00633583	0.063	0.0422222	0.065	0.0630158	0.065	0.0836025	0.065	0.122953					2	297.1	206.1	53107
0.066	2.38615	0.066	0.000802625	0.066	0.0965946	0.068	0.155614	0.068	0.00182308	0.068	0.0112956	0.068	0.858903	0.068	0.00279111	0.068	0.0381079	0.066	0.989426	0.066	0.00167662	0.066	0.101298	0.066	0.463055	0.066	0.000479859	0.066	0.0269518	0.066	0.619639	0.066	0.00886534	0.066	0.0427852	0.069	0.0741502	0.069	0.0860845	0.069	0.103849					3	267.1	91.1	1281
0.07	2.67714	0.07	0.000658872	0.07	0.0941543	0.072	0.156922	0.072	0.00175898	0.072	0.00817049	0.072	1.18255	0.072	0.00284656	0.072	0.0443407	0.07	0.955308	0.07	0.00128468	0.07	0.0949665	0.07	0.345801	0.07	0.000483858	0.07	0.0281408	0.07	0.528067	0.07	0.00828716	0.07	0.0506667	0.073	0.0768746	0.073	0.0646613	0.073	0.0905206					3	267.1	91.1	1219
0.074	2.84447	0.074	0.00162921	0.074	0.0770723	0.075	0.203999	0.075	0.00149549	0.075	0.00809519	0.076	1.22819	0.076	0.00282808	0.076	0.0448875	0.073	0.443532	0.073	0.00119758	0.073	0.259576	0.074	0.288167	0.074	0.000483858	0.074	0.0281408	0.074	0.549434	0.074	0.00867261	0.074	0.0552642	0.076	0.0814942	0.076	0.0600893	0.076	0.0794138					3	267.1	91.1	936
0.077	2.78627	0.077	0.00170108	0.077	0.0699548	0.079	0.218383	0.079	0.000982753	0.079	0.00651381	0.08	1.26553	0.08	0.00279111	0.08	0.0448875	0.077	0.409419	0.077	0.000130644	0.077	0.2849	0.078	0.284192	0.078	0.00061582	0.078	0.0273482	0.078	0.592167	0.078	0.00852807	0.078	0.0547951	0.08	0.0794805	0.08	0.0445445	0.08	0.071528					3	267.1	91.1	170707
0.081	2.72807	0.081	0.00209641	0.081	0.0817495	0.083	0.33869	0.083	0.000954266	0.083	0.00628789	0.084	1.25309	0.084	0.00208871	0.084	0.0458716	0.081	0.443532	0.081	0.00010887	0.081	0.291231	0.082	0.274256	0.082	0.000595826	0.082	0.0273482	0.082	0.677635	0.082	0.00703445	0.082	0.0447556	0.084	0.0743871	0.084	0.0526435	0.084	0.0745268					3	267.1	91.1	405820
0.085	2.79354	0.085	0.00317456	0.085	0.0715817	0.087	0.33869	0.087	0.000932903	0.087	0.00478181	0.087	1.01243	0.087	0.00258779	0.087	0.0429739	0.085	0.477651	0.085	0.00010887	0.085	0.291231	0.086	0.266306	0.086	0.000591827	0.086	0.0269518	0.086	0.668477	0.086	0.00674537	0.086	0.0499161	0.088	0.0701229	0.088	0.0603506	0.088	0.0753043					3	267.1	91.1	216352
0.089	2.32068	0.089	0.00325842	0.089	0.0709716	0.091	0.223614	0.091	0.000968509	0.091	0.00568546	0.091	1.23026	0.091	0.00329942	0.091	0.0372331	0.089	0.511769	0.089	0.000130644	0.089	0.291231	0.089	0.0914184	0.089	0.000575832	0.089	0.0257628	0.089	0.686792	0.089	0.0074199	0.089	0.0525432	0.092	0.071189	0.092	0.0606118	0.092	0.0778589					3	267.1	91.1	38357
0.093	3.20093	0.093	0.00329436	0.093	0.0801227	0.095	0.313844	0.095	0.00106821	0.095	0.0056478	0.095	1.1867	0.095	0.00297595	0.095	0.0350461	0.093	0.511769	0.093	0.000152419	0.093	0.297562	0.093	0.234508	0.093	0.000419877	0.093	0.0261591	0.093	0.668477	0.093	0.00650446	0.093	0.0547951	0.096	0.0669247	0.096	0.0629632	0.096	0.0736383					3	267.1	91.1	36596
0.097	3.37553	0.097	0.0035579	0.097	0.0754455	0.099	0.473382	0.099	0.000911538	0.099	0.00380286	0.099	1.21367	0.099	0.00324397	0.099	0.0311643	0.097	0.511769	0.097	0.000152419	0.097	0.297562	0.097	0.24047	0.097	0.000207939	0.097	0.00475616	0.097	0.686792	0.097	0.00667309	0.097	0.0444741	0.099	0.0705967	0.099	0.06231	0.099	0.0785253					3	267.1	91.1	36553
0.101	3.80474	0.101	0.00377353	0.101	0.0750387	0.102	0.571458	0.102	0.000356069	0.102	0.00726684	0.103	1.07259	0.103	0.00365062	0.103	0.0357569	0.1	0.477651	0.1	0.000174194	0.1	0.278568	0.101	0.18085	0.101	0.000195943	0.101	0.00475616	0.101	0.677635	0.101	0.00457721	0.101	0.0608938	0.103	0.0692937	0.103	0.0556479	0.103	0.0775257					4	341.1	220.1	287
0.104	3.7029	0.104	0.00353394	0.104	0.0770723	0.106	0.577997	0.106	0.000348948	0.106	0.00756806	0.107	0.962635	0.107	0.00389092	0.107	0.0324218	0.104	0.409419	0.104	0.000152419	0.104	0.272237	0.105	0.184824	0.105	0.000623817	0.105	0.00911604	0.105	0.65932	0.105	0.0051313	0.105	0.0572346	0.107	0.0612391	0.107	0.0604812	0.107	0.0805245					4	341.1	220.1	310
0.108	3.63015	0.108	0.00516315	0.108	0.0892738	0.11	0.543997	0.11	0.000683654	0.11	0.00764337	0.111	1.21367	0.111	0.00401107	0.111	0.0341714	0.108	0.409419	0.108	0.000174194	0.108	0.113959	0.109	0.238483	0.109	0.000795767	0.109	0.0253664	0.109	1.06529	0.109	0.0061431	0.109	0.0546074	0.111	0.0928655	0.111	0.0770711	0.111	0.0785253					4	341.1	220.1	336
0.112	4.22668	0.112	0.00533087	0.112	0.106559	0.114	0.523074	0.114	0.000569712	0.114	0.00896119	0.114	1.19707	0.114	0.00399258	0.114	0.0325311	0.112	0.375301	0.112	0.000152419	0.112	0.101298	0.113	0.349775	0.113	0.000679802	0.113	0.0269518	0.113	0.735631	0.113	0.00684173	0.113	0.0571408	0.115	0.108856	0.115	0.0999311	0.115	0.0776367					4	341.1	220.1	78241
0.116	4.42311	0.116	0.0050793	0.116	0.108593	0.118	0.397536	0.118	0.000583954	0.118	0.0123875	0.118	1.15973	0.118	0.00398334	0.118	0.0295787	0.116	0.341182	0.116	0.000174194	0.116	0.113959	0.116	0.431257	0.116	0.000699795	0.116	0.0277445	0.116	0.705106	0.116	0.00713082	0.116	0.0614568	0.119	0.120228	0.119	0.100454	0.119	0.0773035					4	341.1	220.1	109858
0.12	4.30671	0.12	0.00413292	0.12	0.105949	0.122	0.402767	0.122	0.000591075	0.122	0.0114839	0.122	1.21989	0.122	0.00345654	0.122	0.0301255	0.12	0.272944	0.12	0.000174194	0.12	0.107629	0.12	0.437219	0.12	0.00075178	0.12	0.0281408	0.12	0.668477	0.12	0.00705854	0.12	0.0533877	0.123	0.119398	0.123	0.0960123	0.123	0.0821905					4	341.1	220.1	91843
0.124	4.28488	0.124	0.0041449	0.124	0.126691	0.126	0.432844	0.126	0.000940023	0.126	0.0108061	0.126	1.1452	0.126	0.00289277	0.126	0.0297427	0.123	0.272944	0.123	0.000152419	0.123	0.107629	0.124	0.435232	0.124	0.00109168	0.124	0.0281408	0.124	0.680687	0.124	0.0086967	0.124	0.0508543	0.126	0.119754	0.126	0.0905259	0.126	0.0793027					4	341.1	220.1	406
0.128	3.3828	0.128	0.00437251	0.128	0.129335	0.129	0.336075	0.129	0.000826081	0.129	0.0130276	0.13	1.1618	0.13	0.00348427	0.13	0.0302348	0.127	0.272944	0.127	0.000174194	0.127	0.101298	0.128	0.359712	0.128	0.00115566	0.128	0.0483547	0.128	0.74784	0.128	0.00756445	0.128	0.0601432	0.13	0.121531	0.13	0.0965348	0.13	0.0851894					4	341.1	220.1	600
0.131	3.02634	0.131	0.00479179	0.131	0.131165	0.133	0.179153	0.133	0.000840324	0.133	0.0134041	0.134	1.23234	0.134	0.00332715	0.134	0.0254235	0.131	0.272944	0.131	0.000174194	0.131	0.107629	0.132	0.42132	0.132	0.00114766	0.132	0.0487511	0.132	0.998138	0.132	0.0102626	0.132	0.0653975	0.134	0.121057	0.134	0.0975798	0.134	0.0844119					4	341.1	220.1	579
0.135	2.26248	0.135	0.00446834	0.135	0.124455	0.137	0.155614	0.137	0.000968509	0.137	0.00967658	0.138	1.1867	0.138	0.0026802	0.138	0.0217056	0.135	0.272944	0.135	0.000152419	0.135	0.107629	0.136	0.568385	0.136	0.00128362	0.136	0.0487511	0.136	1.11108	0.136	0.0097326	0.136	0.0552642	0.138	0.108146	0.138	0.0933997	0.138	0.0951855					5	311.1	220.1	1424
0.139	2.65532	0.139	0.00430063	0.139	0.137063	0.141	0.245845	0.141	0.00118215	0.141	0.0124628	0.141	1.06844	0.141	0.00253233	0.141	0.0236192	0.139	0.682363	0.139	0.000152419	0.139	0.113959	0.14	0.657816	0.14	0.000907735	0.14	0.0590562	0.14	1.09887	0.14	0.00990123	0.14	0.0528247	0.142	0.113357	0.142	0.0998005	0.142	0.0898542					5	311.1	220.1	1321
0.143	2.81536	0.143	0.00166515	0.143	0.133199	0.145	0.256306	0.145	0.000861689	0.145	0.0169434	0.145	0.834008	0.145	0.00227355	0.145	0.0227991	0.143	0.716476	0.143	0.000152419	0.143	0.101298	0.143	0.689614	0.143	0.00106369	0.143	0.0443912	0.143	0.634901	0.143	0.0104312	0.143	0.0505729	0.146	0.0818495	0.146	0.0772017	0.146	0.0871886					5	311.1	220.1	1004
0.147	1.92783	0.147	0.00161723	0.147	0.115914	0.149	0.260229	0.149	0.00133882	0.149	0.0175082	0.149	0.912844	0.149	0.00255082	0.149	0.0276651	0.147	0.750595	0.147	0.000174194	0.147	0.107629	0.147	0.592233	0.147	0.00154355	0.147	0.0451839	0.147	0.656268	0.147	0.0110335	0.147	0.0464444	0.15	0.0786514	0.15	0.057738	0.15	0.105515					5	311.1	220.1	467729
0.151	1.78234	0.151	0.00216829	0.151	0.103915	0.152	0.290306	0.152	0.00195126	0.152	0.0155126	0.153	0.96886	0.153	0.00247688	0.153	0.0310003	0.15	0.784713	0.15	0.000174194	0.15	0.101298	0.151	0.520688	0.151	0.00162752	0.151	0.0511292	0.151	1.08971	0.151	0.0112021	0.151	0.0382815	0.153	0.0717812	0.153	0.049639	0.153	0.103738					5	311.1	220.1	629979
0.154	2.76444	0.154	0.00235996	0.154	0.122624	0.156	0.363536	0.156	0.00198687	0.156	0.0173952	0.157	0.873426	0.157	0.00276338	0.157	0.0308362	0.154	0.750595	0.154	0.000152419	0.154	0.113959	0.155	0.741285	0.155	0.00160353	0.155	0.0610379	0.155	1.06834	0.155	0.012503	0.155	0.0441926	0.157	0.0813757	0.157	0.0662289	0.157	0.131394					5	311.1	220.1	500060
0.158	2.81536	0.158	0.00316258	0.158	0.106559	0.16	0.320383	0.16	0.00162368	0.16	0.0212734	0.161	0.728201	0.161	0.00288353	0.161	0.0326951	0.158	0.716476	0.158	0.000152419	0.158	0.113959	0.159	0.741285	0.159	0.00127163	0.159	0.0606416	0.159	1.2698	0.159	0.0124548	0.159	0.043442	0.161	0.092747	0.161	0.0660982	0.161	0.137169					5	311.1	220.1	4744
0.162	2.98269	0.162	0.00366572	0.162	0.105746	0.164	0.320383	0.164	0.00222187	0.164	0.0214617	0.164	0.697081	0.164	0.00229204	0.164	0.0328045	0.162	0.682363	0.162	0.000130644	0.162	0.113959	0.163	0.681665	0.163	0.00138759	0.163	0.038446	0.163	1.55062	0.163	0.0133462	0.163	0.0320889	0.165	0.0862322	0.165	0.0697559	0.165	0.139502					5	311.1	220.1	4902
0.166	3.04088	0.166	0.00371364	0.166	0.0786992	0.168	0.422382	0.168	0.00224324	0.168	0.0226289	0.168	0.707454	0.168	0.00209795	0.168	0.0378892	0.166	0.648245	0.166	0.000130644	0.166	0.113959	0.166	0.645892	0.166	0.00155155	0.166	0.0412204	0.166	1.37053	0.166	0.0104071	0.166	0.0362173	0.169	0.0899042	0.169	0.077463	0.169	0.134282					5	311.1	220.1	5042
0.17	2.78627	0.17	0.00380947	0.17	0.0809361	0.172	0.49169	0.172	0.00210081	0.172	0.0230054	0.172	0.81741	0.172	0.00212568	0.172	0.0346634	0.17	0.614126	0.17	0.000130644	0.17	0.126622	0.17	0.63993	0.17	0.0013836	0.17	0.0424095	0.17	1.27591	0.17	0.0119489	0.17	0.0359358	0.173	0.0971297	0.173	0.0856926	0.173	0.134948					6	311.1	121.1	886
0.174	2.53165	0.174	0.00427667	0.174	0.0738186	0.176	0.417151	0.176	0.00185156	0.176	0.0199179	0.176	0.807037	0.176	0.00195008	0.176	0.0299614	0.174	0.170588	0.174	0.00010887	0.174	0.126622	0.174	0.554473	0.174	0.00133561	0.174	0.0586598	0.174	1.28201	0.174	0.0111299	0.174	0.0354667	0.176	0.0984327	0.176	0.0809899	0.176	0.139391					6	311.1	121.1	773
0.178	2.32068	0.178	0.00427667	0.178	0.097408	0.179	0.60415	0.179	0.00243552	0.179	0.016341	0.18	0.804962	0.18	0.00240294	0.18	0.0319297	0.177	0.204706	0.177	0.000130644	0.177	0.12029	0.178	0.578322	0.178	0.00113567	0.178	0.0895752	0.178	1.26064	0.178	0.00961215	0.178	0.0382815	0.18	0.105895	0.18	0.0905259	0.18	0.137836					6	311.1	121.1	625
0.181	2.2261	0.181	0.0044923	0.181	0.0986282	0.183	0.643381	0.183	0.00197263	0.183	0.0164163	0.184	0.753096	0.184	0.00207947	0.184	0.0281025	0.181	0.204706	0.181	0.000130644	0.181	0.12029	0.182	0.580309	0.182	0.00081976	0.182	0.100673	0.182	1.26064	0.182	0.00852807	0.182	0.0349975	0.184	0.0955898	0.184	0.0966654	0.184	0.114622					6	311.1	121.1	92131
0.185	2.52437	0.185	0.00390531	0.185	0.0982215	0.187	0.618535	0.187	0.00141004	0.187	0.0164916	0.188	0.653513	0.188	0.00276338	0.188	0.0218697	0.185	0.238825	0.185	0.00010887	0.185	0.12029	0.186	0.570372	0.186	0.00114367	0.186	0.0967095	0.186	0.897409	0.186	0.00792581	0.186	0.038	0.188	0.0913256	0.188	0.102544	0.188	0.110291					6	311.1	121.1	135041
0.189	1.89146	0.189	0.00394125	0.189	0.0772757	0.191	0.579305	0.191	0.0018658	0.191	0.0138936	0.191	0.630692	0.191	0.00280035	0.191	0.0234552	0.189	0.272944	0.189	0.000195969	0.189	0.107629	0.19	0.345801	0.19	0.00131961	0.19	0.0875934	0.19	0.869937	0.19	0.00626355	0.19	0.0332148	0.192	0.0970112	0.192	0.0879133	0.192	0.0860779					6	311.1	121.1	82992
0.193	1.80416	0.193	0.00306675	0.193	0.0843932	0.195	0.575381	0.195	0.00218627	0.195	0.0123499	0.195	0.730275	0.195	0.00304989	0.195	0.0210495	0.193	0.307063	0.193	0.000195969	0.193	0.107629	0.193	0.343813	0.193	0.00133561	0.193	0.0986912	0.193	0.866884	0.193	0.00370995	0.193	0.0321827	0.196	0.0878905	0.196	0.0986249	0.196	0.0848562					6	311.1	121.1	18605
0.197	1.87691	0.197	0.00251569	0.197	0.0699548	0.199	0.56492	0.199	0.00207945	0.199	0.011145	0.199	0.761395	0.199	0.00366911	0.199	0.0254235	0.197	0.307063	0.197	0.000174194	0.197	0.12029	0.197	0.32394	0.197	0.00116366	0.197	0.0975022	0.197	0.680687	0.197	0.00274633	0.197	0.0279605	0.2	0.0883643	0.2	0.0958817	0.2	0.094408					6	311.1	121.1	19967
0.201	1.84781	0.201	0.00202453	0.201	0.0656843	0.202	0.444613	0.202	0.00211505	0.202	0.01363	0.203	0.738574	0.203	0.00347502	0.203	0.0261889	0.2	0.272944	0.2	0.000174194	0.2	0.240582	0.201	0.284192	0.201	0.000987711	0.201	0.131588	0.201	0.665425	0.201	0.00351723	0.201	0.0191407	0.203	0.0810204	0.203	0.0927466	0.203	0.0926309					6	311.1	121.1	21288
0.205	2.06606	0.205	0.00202453	0.205	0.0622273	0.206	0.409305	0.206	0.00210793	0.206	0.0133288	0.207	0.634841	0.207	0.00348427	0.207	0.0316017	0.204	0.272944	0.204	0.000195969	0.204	0.246913	0.205	0.164951	0.205	0.000975715	0.205	0.131588	0.205	0.894356	0.205	0.00180679	0.205	0.0133235	0.207	0.0881274	0.207	0.0856926	0.207	0.0844119					7	327.1	121.1	342
0.208	2.1679	0.208	0.00158129	0.208	0.0557199	0.21	0.400152	0.21	0.00238567	0.21	0.0134041	0.211	0.682558	0.211	0.00405728	0.211	0.0381079	0.208	0.272944	0.208	0.000261293	0.208	0.253244	0.209	0.162963	0.209	0.000983712	0.209	0.108204	0.209	1.11718	0.209	0.00532402	0.209	0.0188592	0.211	0.112884	0.211	0.0816431	0.211	0.0899653					7	327.1	121.1	276
0.212	2.18245	0.212	0.00202453	0.212	0.0250129	0.214	0.209229	0.214	0.00194414	0.214	0.0121616	0.214	0.76347	0.214	0.00382622	0.214	0.0351555	0.212	0.238825	0.212	0.000239518	0.212	0.259576	0.213	0.0596207	0.213	0.0010437	0.213	0.0792701	0.213	1.43158	0.213	0.00684173	0.213	0.0166074	0.215	0.109922	0.215	0.0794224	0.215	0.0962962					7	327.1	121.1	234
0.216	2.44435	0.216	0.00149744	0.216	0.0355875	0.218	0.202691	0.218	0.0019299	0.218	0.0100154	0.218	0.794589	0.218	0.0037985	0.218	0.0363036	0.216	0.204706	0.216	0.000239518	0.216	0.259576	0.217	0.0596207	0.217	0.000859748	0.217	0.071343	0.217	1.61778	0.217	0.00696218	0.217	0.0212049	0.219	0.131244	0.219	0.0832106	0.219	0.102183					7	327.1	121.1	82452
0.22	2.42252	0.22	0.00150941	0.22	0.0467721	0.222	0.237999	0.222	0.00197975	0.222	0.00839641	0.222	0.856828	0.222	0.00354896	0.222	0.0373971	0.22	0.170588	0.22	0.000283068	0.22	0.253244	0.22	0.0635955	0.22	0.000663806	0.22	0.070154	0.22	1.62999	0.22	0.00939533	0.22	0.0245827	0.223	0.135863	0.223	0.0791611	0.223	0.111513					7	327.1	121.1	116816
0.224	2.39342	0.224	0.00136566	0.224	0.0475855	0.226	0.194845	0.226	0.00215066	0.226	0.00914944	0.226	1.13276	0.226	0.00326246	0.226	0.0347728	0.224	0.170588	0.224	0.000195969	0.224	0.253244	0.224	0.0635955	0.224	0.000523847	0.224	0.068965	0.224	1.61778	0.224	0.00961215	0.224	0.0267407	0.226	0.129941	0.226	0.0817737	0.226	0.101072					7	327.1	121.1	64495
0.228	2.32795	0.228	0.00232402	0.228	0.0463654	0.229	0.196153	0.229	0.00185156	0.229	0.00666441	0.23	1.26761	0.23	0.00296671	0.23	0.0354835	0.227	0.204706	0.227	0.000239518	0.227	0.778727	0.228	0.0596207	0.228	0.000531844	0.228	0.0562818	0.228	1.40411	0.228	0.0104071	0.228	0.0316198	0.23	0.135745	0.23	0.079553	0.23	0.109069					7	327.1	121.1	220
0.231	1.97148	0.231	0.00245579	0.231	0.0553131	0.233	0.19223	0.233	0.00197263	0.233	0.00873528	0.234	1.25724	0.234	0.00306837	0.234	0.0285399	0.231	0.238825	0.231	0.000370163	0.231	0.79139	0.232	0.0556458	0.232	0.000535843	0.232	0.0539037	0.232	1.75514	0.232	0.0104312	0.232	0.0327457	0.234	0.131007	0.234	0.0709315	0.234	0.105626					7	327.1	121.1	410
0.235	2.01513	0.235	0.002336	0.235	0.0559232	0.237	0.194845	0.237	0.00214354	0.237	0.00696563	0.238	1.15143	0.238	0.00358593	0.238	0.0242206	0.235	0.238825	0.235	0.000370163	0.235	0.683761	0.236	0.0596207	0.236	0.000631815	0.236	0.0142686	0.236	1.91997	0.236	0.00961215	0.236	0.0304938	0.238	0.136218	0.238	0.0650532	0.238	0.108958					7	327.1	121.1	323
0.239	1.92783	0.239	0.00300685	0.239	0.0640575	0.241	0.0941532	0.241	0.0023643	0.241	0.00719154	0.241	1.19085	0.241	0.00360441	0.241	0.0192453	0.239	0.238825	0.239	0.000370163	0.239	0.696422	0.24	0.141102	0.24	0.00061582	0.24	0.0170431	0.24	2.03901	0.24	0.0108649	0.24	0.0356543	0.242	0.128164	0.242	0.0642694	0.242	0.107181					IS	253.1	91.1	16467
0.243	1.45497	0.243	0.00306675	0.243	0.0719884	0.245	0.0941532	0.245	0.00217915	0.245	0.00734215	0.245	1.18047	0.245	0.00347502	0.245	0.0134498	0.243	0.272944	0.243	0.000304839	0.243	0.696422	0.243	0.147065	0.243	0.000539842	0.243	0.0095124	0.243	1.8406	0.243	0.00840762	0.243	0.0299309	0.246	0.106724	0.246	0.0583911	0.246	0.0972958					IS	253.1	91.1	16483
0.247	1.89873	0.247	0.00287507	0.247	0.0738186	0.249	0.0928455	0.249	0.00219339	0.249	0.00839641	0.249	1.334	0.249	0.00316079	0.249	0.0141059	0.247	1.87649	0.247	0.000304839	0.247	0.690092	0.247	0.153026	0.247	0.000371891	0.247	0.0380496	0.247	1.65135	0.247	0.00838352	0.247	0.0293679	0.25	0.106724	0.25	0.0517291	0.25	0.106181					IS	253.1	91.1	16846
0.251	1.62957	0.251	0.00286309	0.251	0.0723951	0.253	0.0719226	0.253	0.002229	0.253	0.00956362	0.253	1.55806	0.253	0.00341957	0.253	0.0106615	0.251	2.04708	0.251	0.000304839	0.251	0.677429	0.251	0.212647	0.251	0.000639813	0.251	0.0562818	0.251	1.6483	0.251	0.0102626	0.251	0.0250519	0.253	0.0884828	0.253	0.0453282	0.253	0.116289					IS	253.1	91.1	14599
0.255	1.48407	0.255	0.0031506	0.255	0.0821562	0.256	0.0353073	0.256	0.00207945	0.256	0.0109944	0.257	1.53939	0.257	0.0025693	0.257	0.0138872	0.254	2.11532	0.254	0.000261293	0.254	0.652104	0.255	0.212647	0.255	0.000483858	0.255	0.0582635	0.255	1.5262	0.255	0.00816671	0.255	0.0204543	0.257	0.0812573	0.257	0.0440219	0.257	0.108514					IS	253.1	91.1	20153
0.258	1.75324	0.258	0.00295893	0.258	0.0866301	0.26	0.0353073	0.26	0.00140291	0.26	0.0108438	0.261	1.43358	0.261	0.00273566	0.261	0.0181518	0.258	2.18355	0.258	0.000261293	0.258	0.633112	0.259	0.214635	0.259	0.000499854	0.259	0.0594526	0.259	2.15805	0.259	0.0081908	0.259	0.0166074	0.261	0.0848108	0.261	0.0449363	0.261	0.116955					IS	253.1	91.1	15272
0.262	1.76779	0.262	0.00195265	0.262	0.088867	0.264	0.0326921	0.264	0.00136731	0.264	0.0119357	0.265	1.28213	0.265	0.00388168	0.265	0.0209402	0.262	2.21767	0.262	0.000239518	0.262	0.208927	0.263	0.242458	0.263	0.000575832	0.263	0.0705504	0.263	2.155	0.263	0.00717899	0.263	0.0167012	0.265	0.0912072	0.265	0.0365761	0.265	0.101627					IS	253.1	91.1	15785
0.266	2.05151	0.266	0.00158129	0.266	0.0909006	0.268	0.0993839	0.268	0.00100412	0.268	0.00884823	0.268	1.23234	0.268	0.00378926	0.268	0.0225258	0.266	2.21767	0.266	0.00010887	0.266	0.430515	0.267	0.242458	0.267	0.000575832	0.267	0.0709467	0.267	1.95965	0.267	0.00855216	0.267	0.0223309	0.269	0.0967743	0.269	0.0495084	0.269	0.0908539					IS	253.1	91.1	17172
0.27	2.10243	0.27	0.00141358	0.27	0.099645	0.272	0.101999	0.272	0.000861689	0.272	0.00726684	0.272	1.23234	0.272	0.00353972	0.272	0.0226351	0.27	2.14943	0.27	0.00010887	0.27	0.785058	0.27	0.228546	0.27	0.000471862	0.27	0.0705504	0.27	1.98101	0.27	0.00888943	0.27	0.0225185	0.273	0.0996172	0.273	0.047157	0.273	0.0817463					IS	253.1	91.1	17969
0.274	1.94966	0.274	0.00106617	0.274	0.091104	0.276	0.100692	0.276	0.000655168	0.276	0.00722919	0.276	1.15765	0.276	0.00388168	0.276	0.0256969	0.274	2.14943	0.274	8.70991e-05	0.274	0.816713	0.274	0.119241	0.274	0.000555837	0.274	0.0634161	0.274	1.66662	0.274	0.00734763	0.274	0.0195161	0.277	0.103408	0.277	0.0532966	0.277	0.0735272
0.278	1.92056	0.278	0.00104221	0.278	0.0813428	0.279	0.101999	0.279	0.000690776	0.279	0.00707859	0.28	1.06222	0.28	0.00422363	0.28	0.031711	0.277	2.01297	0.277	0.000130644	0.277	0.842038	0.278	0.141102	0.278	0.00075178	0.278	0.0606416	0.278	1.66051	0.278	0.00619128	0.278	0.0237383	0.28	0.117148	0.28	0.0548641	0.28	0.081302
0.282	1.60774	0.282	0.000790647	0.282	0.0776824	0.283	0.14123	0.283	0.000484255	0.283	0.00594903	0.284	0.890023	0.284	0.00422363	0.284	0.0324218	0.281	0.477651	0.281	0.000130644	0.281	0.861031	0.282	0.139115	0.282	0.000687799	0.282	0.0313116	0.282	1.56894	0.282	0.00508312	0.282	0.0272099	0.284	0.14072	0.284	0.0593055	0.284	0.066641
0.285	1.56409	0.285	0.000790647	0.285	0.0713783	0.287	0.142538	0.287	0.000434405	0.287	0.00621259	0.288	0.746873	0.288	0.00407576	0.288	0.0333512	0.285	0.443532	0.285	0.000152419	0.285	0.861031	0.286	0.0814817	0.286	0.000515849	0.286	0.0154576	0.286	1.47431	0.286	0.00322814	0.286	0.0304938	0.288	0.149603	0.288	0.0594362	0.288	0.0556452
0.289	1.41132	0.289	0.000443241	0.289	0.0510426	0.291	0.143845	0.291	0.000441527	0.291	0.00463121	0.291	0.813261	0.291	0.00540662	0.291	0.0341167	0.289	0.477651	0.289	0.000174194	0.289	0.8547	0.29	0.0814817	0.29	0.000847752	0.29	0.0150613	0.29	1.43463	0.29	0.00317996	0.29	0.037437	0.292	0.151143	0.292	0.0565623	0.292	0.0506471
0.293	0.872982	0.293	0.000431262	0.293	0.0467721	0.295	0.207922	0.295	0.000420162	0.295	0.00651381	0.295	0.742723	0.295	0.00573009	0.295	0.0307269	0.293	0.443532	0.293	0.000152419	0.293	0.823045	0.294	0.0794943	0.294	0.00122364	0.294	0.0186284	0.294	1.1416	0.294	0.00378222	0.294	0.0378123	0.296	0.140009	0.296	0.0517291	0.296	0.0546456
0.297	1.38222	0.297	0.00106617	0.297	0.0349774	0.299	0.206614	0.299	0.00045577	0.299	0.0054972	0.299	0.950188	0.299	0.00495376	0.299	0.0341167	0.297	0.409419	0.297	0.000174194	0.297	0.664767	0.297	0.049684	0.297	0.00118365	0.297	0.0130796	0.297	1.21486	0.297	0.00368586	0.297	0.0347161	0.3	0.128638	0.3	0.0512066	0.3	0.0583108
0.301	1.07668	0.301	0.00111409	0.301	0.0445352	0.303	0.26546	0.303	0.000263492	0.303	0.00583607	0.303	1.01658	0.303	0.00439923	0.303	0.0358662	0.301	0.409419	0.301	0.000217744	0.301	0.436846	0.301	0.0476966	0.301	0.00120365	0.301	0.0138723	0.301	0.918775	0.301	0.0028186	0.301	0.028242	0.303	0.124966	0.303	0.0378824	0.303	0.0719722
0.305	0.996654	0.305	0.00126983	0.305	0.0404681	0.306	0.26546	0.306	0.00025637	0.306	0.00617494	0.307	1.15973	0.307	0.00471346	0.307	0.033898	0.304	0.443532	0.304	0.000217744	0.304	0.0886352	0.305	0.0635955	0.305	0.00120365	0.305	0.02497	0.305	0.720368	0.305	0.00250542	0.305	0.0369679	0.307	0.124373	0.307	0.0727603	0.307	0.0837455
0.308	1.0985	0.308	0.00154535	0.308	0.0481956	0.31	0.308614	0.31	0.000249249	0.31	0.0064385	0.311	1.15143	0.311	0.00536965	0.311	0.031711	0.308	0.375301	0.308	0.000239518	0.308	0.0886352	0.309	0.137128	0.309	0.00110368	0.309	0.0412204	0.309	0.775312	0.309	0.0025536	0.309	0.0351852	0.311	0.102815	0.311	0.0662289	0.311	0.0856337
0.312	1.23672	0.312	0.00374958	0.312	0.0488057	0.314	0.311229	0.314	0.000220763	0.314	0.00640085	0.315	1.28628	0.315	0.00481513	0.315	0.0273917	0.312	0.409419	0.312	0.000239518	0.312	0.082304	0.313	0.123216	0.313	0.000875744	0.313	0.046373	0.313	0.839413	0.313	0.00260178	0.313	0.030963	0.315	0.0793621	0.315	0.0705396	0.315	0.0860779
0.316	1.28037	0.316	0.00451626	0.316	0.0644642	0.318	0.274614	0.318	0.000227884	0.318	0.00681502	0.318	1.23026	0.318	0.00479664	0.318	0.0308362	0.316	0.341182	0.316	0.000239518	0.316	0.0759727	0.317	0.127191	0.317	0.000847752	0.317	0.0626234	0.317	0.879094	0.317	0.00214406	0.317	0.0299309	0.319	0.0547243	0.319	0.0702784	0.319	0.089521
0.32	1.36767	0.32	0.00464804	0.32	0.0780891	0.322	0.322998	0.322	0.00076911	0.322	0.00609963	0.322	1.09956	0.322	0.00466725	0.322	0.0313283	0.32	0.375301	0.32	0.000217744	0.32	0.082304	0.32	0.129178	0.32	0.00085575	0.32	0.0630197	0.32	0.845518	0.32	0.00416767	0.32	0.0248642	0.323	0.0701229	0.323	0.0619181	0.323	0.0808577
0.324	1.26582	0.324	0.00511523	0.324	0.0882569	0.326	0.322998	0.326	0.000804718	0.326	0.00609963	0.326	0.987531	0.326	0.00332715	0.326	0.0284852	0.324	0.375301	0.324	0.000217744	0.324	0.0696415	0.324	0.131166	0.324	0.000743783	0.324	0.0642087	0.324	0.952352	0.324	0.00426404	0.324	0.0227062	0.327	0.0851662	0.327	0.0617875	0.327	0.0838565
0.328	1.2149	0.328	0.00530691	0.328	0.0941543	0.33	0.254998	0.33	0.00120352	0.33	0.00335104	0.33	0.894172	0.33	0.00286505	0.33	0.0310003	0.327	0.375301	0.327	0.000217744	0.327	0.0759727	0.328	0.131166	0.328	0.000463864	0.328	0.0598489	0.328	0.656268	0.328	0.00392677	0.328	0.0303062	0.33	0.0946422	0.33	0.0591749	0.33	0.0755264
0.332	0.691111	0.332	0.00464804	0.332	0.104526	0.333	0.275921	0.333	0.00125336	0.333	0.00331338	0.334	0.699155	0.334	0.00345654	0.334	0.022143	0.331	0.375301	0.331	0.000195969	0.331	0.101298	0.332	0.129178	0.332	0.000479859	0.332	0.0606416	0.332	0.692897	0.332	0.00484221	0.332	0.0292741	0.334	0.107553	0.334	0.0619181	0.334	0.0771925
0.335	0.822058	0.335	0.0045522	0.335	0.0963913	0.337	0.286383	0.337	0.00127473	0.337	0.00304982	0.338	0.721977	0.338	0.00416818	0.338	0.0229631	0.335	0.307063	0.335	0.000152419	0.335	0.101298	0.336	0.127191	0.336	0.000491856	0.336	0.0745138	0.336	0.811941	0.336	0.00505902	0.336	0.0415654	0.338	0.115016	0.338	0.0660982	0.338	0.0785253
0.339	1.52772	0.339	0.00426469	0.339	0.11022	0.341	0.292921	0.341	0.00134594	0.341	0.00252269	0.342	0.655588	0.342	0.00435302	0.342	0.0260796	0.339	0.307063	0.339	0.00010887	0.339	0.107629	0.34	0.174888	0.34	0.000491856	0.34	0.0634161	0.34	0.818046	0.34	0.00578174	0.34	0.0388445	0.342	0.100209	0.342	0.0317428	0.342	0.0930752
0.343	1.66594	0.343	0.00389333	0.343	0.107779	0.345	0.257614	0.345	0.00165216	0.345	0.00380286	0.345	0.647289	0.345	0.00426984	0.345	0.0283212	0.343	0.307063	0.343	6.53243e-05	0.343	0.113959	0.344	0.119241	0.344	0.000483858	0.344	0.0479584	0.344	0.769207	0.344	0.00582992	0.344	0.0391259	0.346	0.103408	0.346	0.0390581	0.346	0.099295
0.347	2.18245	0.347	0.00171306	0.347	0.118964	0.349	0.286383	0.349	0.0015311	0.349	0.00384051	0.349	0.647289	0.349	0.00435302	0.349	0.0271731	0.347	0.307063	0.347	6.53243e-05	0.347	0.113959	0.347	0.119241	0.347	0.00057983	0.347	0.0439949	0.347	1.03477	0.347	0.00631174	0.347	0.0398766	0.35	0.117622	0.35	0.045067	0.35	0.110069
0.351	2.03696	0.351	0.00109013	0.351	0.109406	0.353	0.308614	0.353	0.00185156	0.353	0.00500773	0.353	0.580901	0.353	0.00507391	0.353	0.0306175	0.351	0.375301	0.351	8.70991e-05	0.351	0.113959	0.351	0.121229	0.351	0.000563835	0.351	0.0764956	0.351	0.961509	0.351	0.00626355	0.351	0.045037	0.354	0.132191	0.354	0.0390581	0.354	0.106292
0.355	1.99331	0.355	0.00106617	0.355	0.091714	0.356	0.257614	0.356	0.00162368	0.356	0.00798223	0.357	0.784216	0.357	0.00505542	0.357	0.0343354	0.354	0.341182	0.354	6.53243e-05	0.354	0.113959	0.355	0.162963	0.355	0.00078377	0.355	0.0828372	0.355	0.845518	0.355	0.00419176	0.355	0.0459753	0.357	0.127216	0.357	0.0547335	0.357	0.11018
0.359	2.43707	0.359	0.00172504	0.359	0.0921207	0.36	0.252383	0.36	0.0016308	0.36	0.00828345	0.361	0.825709	0.361	0.00490755	0.361	0.0358662	0.358	0.272944	0.358	6.53243e-05	0.358	0.113959	0.359	0.160976	0.359	0.000743783	0.359	0.0844226	0.359	0.903513	0.359	0.00472176	0.359	0.0397827	0.361	0.126624	0.361	0.0576074	0.361	0.116511
0.362	2.52437	0.362	0.00191672	0.362	0.091714	0.364	0.320383	0.364	0.00163792	0.364	0.00975188	0.365	0.908695	0.365	0.00574858	0.365	0.0323671	0.362	0.272944	0.362	8.70991e-05	0.362	0.12029	0.363	0.157001	0.363	0.000711792	0.363	0.0868008	0.363	0.839413	0.363	0.00505902	0.363	0.0418469	0.365	0.124492	0.365	0.0628325	0.365	0.122286
0.366	2.94631	0.366	0.00226412	0.366	0.088867	0.368	0.336075	0.368	0.00158095	0.368	0.0114839	0.368	0.991681	0.368	0.00463953	0.368	0.0345541	0.366	0.307063	0.366	8.70991e-05	0.366	0.101298	0.367	0.155014	0.367	0.000835756	0.367	0.106222	0.367	0.857727	0.367	0.00414358	0.367	0.046163	0.369	0.117859	0.369	0.0600893	0.369	0.131727
0.37	3.05543	0.37	0.002336	0.37	0.0874435	0.372	0.210537	0.372	0.00182308	0.372	0.0150232	0.372	0.983382	0.372	0.00471346	0.372	0.0444501	0.37	0.341182	0.37	0.000130644	0.37	0.196264	0.371	0.149052	0.371	0.000843754	0.371	0.092746	0.371	0.796679	0.371	0.00322814	0.371	0.0346222	0.373	0.128519	0.373	0.055256	0.373	0.128728
0.374	2.88811	0.374	0.00323446	0.374	0.0709716	0.376	0.23146	0.376	0.00173762	0.376	0.0152491	0.376	1.12031	0.376	0.00422363	0.376	0.043958	0.374	0.341182	0.374	0.000152419	0.374	0.202596	0.374	0.0775069	0.374	0.00100771	0.374	0.0931424	0.374	0.787522	0.374	0.00245724	0.374	0.0294617	0.377	0.139654	0.377	0.0551254	0.377	0.104626
0.378	3.28823	0.378	0.00304279	0.378	0.080326	0.38	0.26546	0.38	0.00141716	0.38	0.0141195	0.38	1.21782	0.38	0.00459332	0.38	0.0441767	0.378	0.307063	0.378	0.000195969	0.378	0.202596	0.378	0.0755195	0.378	0.0010117	0.378	0.0915569	0.378	0.882146	0.378	0.00269815	0.378	0.0290864	0.38	0.146168	0.38	0.0483327	0.38	0.111624
0.382	2.76444	0.382	0.00336623	0.382	0.0713783	0.383	0.295537	0.383	0.00211505	0.383	0.0152867	0.384	1.09749	0.384	0.0048521	0.384	0.0492614	0.381	0.307063	0.381	0.000174194	0.381	0.208927	0.382	0.0755195	0.382	0.000975715	0.382	0.0887825	0.382	0.726473	0.382	0.00238497	0.382	0.0333086	0.384	0.133849	0.384	0.0433688	0.384	0.104626
0.385	2.77172	0.385	0.00336623	0.385	0.0699548	0.387	0.274614	0.387	0.00215778	0.387	0.0133665	0.388	1.10786	0.388	0.00512012	0.388	0.0463637	0.385	0.238825	0.385	0.0014371	0.385	0.208927	0.386	0.0755195	0.386	0.0010157	0.386	0.0543	0.386	0.769207	0.386	0.00238497	0.386	0.0279605	0.388	0.123781	0.388	0.0459814	0.388	0.107181
0.389	3.10636	0.389	0.00343811	0.389	0.0933409	0.391	0.341306	0.391	0.0020652	0.391	0.0107685	0.392	0.914919	0.392	0.00534193	0.392	0.041443	0.389	0.545888	0.389	0.0015242	0.389	0.202596	0.39	0.0457092	0.39	0.000643812	0.39	0.0511292	0.39	0.982876	0.39	0.00407131	0.39	0.0284296	0.392	0.119635	0.392	0.029914	0.392	0.115733
0.393	2.91721	0.393	0.002336	0.393	0.0876469	0.395	0.337383	0.395	0.00214354	0.395	0.0107308	0.395	0.865127	0.395	0.00620144	0.395	0.0433566	0.393	0.614126	0.393	0.00154598	0.393	0.215257	0.394	0.0914184	0.394	0.000471862	0.394	0.0499402	0.394	1.16907	0.394	0.00450494	0.394	0.0444741	0.396	0.115726	0.396	0.0282159	0.396	0.114956
0.397	2.96814	0.397	0.00210839	0.397	0.0988315	0.399	0.329536	0.399	0.00271325	0.399	0.0109191	0.399	0.885874	0.399	0.00524026	0.399	0.0445048	0.397	0.682363	0.397	0.00158952	0.397	0.208927	0.397	0.0953932	0.397	0.000463864	0.397	0.0471657	0.397	1.19044	0.397	0.00390268	0.397	0.0363111	0.4	0.120465	0.4	0.0308284	0.4	0.112845
0.401	2.85174	0.401	0.00177296	0.401	0.0986282	0.403	0.35569	0.403	0.00352509	0.403	0.0101284	0.403	0.730275	0.403	0.00564692	0.403	0.0432473	0.401	0.682363	0.401	0.00158952	0.401	0.208927	0.401	0.0973806	0.401	0.000347898	0.401	0.0206102	0.401	1.30338	0.401	0.00592629	0.401	0.0386568	0.404	0.116911	0.404	0.035923	0.404	0.0958519
0.405	2.56802	0.405	0.00204849	0.405	0.108186	0.407	0.356998	0.407	0.00363903	0.407	0.011032	0.407	0.79044	0.407	0.00553601	0.407	0.0334606	0.404	0.682363	0.404	0.00241695	0.404	0.113959	0.405	0.0973806	0.405	0.000339901	0.405	0.031708	0.405	1.42853	0.405	0.00693809	0.405	0.0404395	0.407	0.108856	0.407	0.0373599	0.407	0.0887436
0.409	1.99331	0.409	0.00141358	0.409	0.11083	0.41	0.337383	0.41	0.00368176	0.41	0.0113333	0.411	0.668036	0.411	0.00545283	0.411	0.0312736	0.408	0.682363	0.408	0.00241695	0.408	0.113959	0.409	0.0973806	0.409	0.000167951	0.409	0.0483547	0.409	1.43158	0.409	0.00763672	0.409	0.0501976	0.411	0.103526	0.411	0.0493777	0.411	0.0926309
0.412	1.39677	0.412	0.00155733	0.412	0.0972047	0.414	0.324306	0.414	0.00418738	0.414	0.0164539	0.415	0.825709	0.415	0.00516633	0.415	0.0326405	0.412	0.682363	0.412	0.00241695	0.412	0.367205	0.413	0.0834691	0.413	0.000339901	0.413	0.0487511	0.413	1.30948	0.413	0.00766081	0.413	0.061926	0.415	0.113357	0.415	0.0489859	0.415	0.0899653
0.416	2.10243	0.416	0.00170108	0.416	0.093951	0.418	0.268075	0.418	0.00371024	0.418	0.0160398	0.419	0.850605	0.419	0.00599811	0.419	0.0321484	0.416	0.682363	0.416	0.00235162	0.416	0.379866	0.417	0.139115	0.417	0.000259924	0.417	0.0491474	0.417	1.14771	0.417	0.00874489	0.417	0.0666173	0.419	0.117029	0.419	0.0502922	0.419	0.0749711
0.42	2.10971	0.42	0.00213235	0.42	0.0957812	0.422	0.260229	0.422	0.00342539	0.422	0.0199556	0.422	0.952262	0.422	0.00569313	0.422	0.0300161	0.42	0.648245	0.42	0.00115404	0.42	0.392529	0.421	0.141102	0.421	0.000211938	0.421	0.0459766	0.421	1.09276	0.421	0.00867261	0.421	0.0641778	0.423	0.115016	0.423	0.0529047	0.423	0.0696398
0.424	2.26975	0.424	0.00235996	0.424	0.0782925	0.426	0.190922	0.426	0.00321175	0.426	0.0190143	0.426	1.07052	0.426	0.00547132	0.426	0.0346087	0.424	0.375301	0.424	0.00108871	0.424	0.392529	0.424	0.131166	0.424	0.00071579	0.424	0.0745138	0.424	0.84857	0.424	0.00811853	0.424	0.0636148	0.427	0.117977	0.427	0.0647919	0.427	0.0584219
0.428	2.46617	0.428	0.00243183	0.428	0.0748354	0.43	0.184384	0.43	0.00385267	0.43	0.0236078	0.43	1.14313	0.43	0.00514784	0.43	0.0306175	0.428	0.341182	0.428	0.00106694	0.428	0.379866	0.428	0.089431	0.428	0.000875744	0.428	0.0871971	0.428	0.525014	0.428	0.00708263	0.428	0.0501037	0.431	0.121412	0.431	0.0688415	0.431	0.0496475
0.432	2.58257	0.432	0.00360582	0.432	0.0636508	0.433	0.198768	0.433	0.00291977	0.433	0.0220264	0.434	1.28421	0.434	0.00532344	0.434	0.0291413	0.431	0.307063	0.431	0.00104516	0.431	0.379866	0.432	0.089431	0.432	0.000907735	0.432	0.0883861	0.432	0.631849	0.432	0.00797399	0.432	0.0603309	0.434	0.13302	0.434	0.0616569	0.434	0.035875
0.436	2.3716	0.436	0.00364176	0.436	0.0536863	0.437	0.135999	0.437	0.0026634	0.437	0.0210475	0.438	1.57258	0.438	0.00517557	0.438	0.0309456	0.435	0.716476	0.435	0.00100162	0.435	0.677429	0.436	0.0874436	0.436	0.00092373	0.436	0.0935387	0.436	0.500595	0.436	0.00778126	0.436	0.0603309	0.438	0.130651	0.438	0.0670126	0.438	0.0403178
0.439	3.25913	0.439	0.00352196	0.439	0.0571433	0.441	0.209229	0.441	0.00269189	0.441	0.0180353	0.442	1.56013	0.442	0.0052033	0.442	0.0276651	0.439	0.784713	0.439	0.000152419	0.439	0.690092	0.44	0.0874436	0.44	0.00099171	0.44	0.0816482	0.44	0.497543	0.44	0.00713082	0.44	0.0584543	0.442	0.130296	0.442	0.0689721	0.442	0.0433166
0.443	3.59377	0.443	0.00324644	0.443	0.0591769	0.445	0.213153	0.445	0.00274886	0.445	0.0175835	0.445	1.61822	0.445	0.00511087	0.445	0.033898	0.443	0.818832	0.443	8.70991e-05	0.443	0.696422	0.444	0.0834691	0.444	0.000979714	0.444	0.0650014	0.444	0.531119	0.444	0.00708263	0.444	0.0528247	0.446	0.135389	0.446	0.0608731	0.446	0.0474262
0.447	3.87749	0.447	0.00322248	0.447	0.0601937	0.449	0.194845	0.449	0.00249961	0.449	0.0120487	0.449	1.60578	0.449	0.00488906	0.449	0.0310549	0.447	0.818832	0.447	8.70991e-05	0.447	0.525483	0.448	0.0775069	0.448	0.000779772	0.448	0.0638124	0.448	0.711211	0.448	0.00823898	0.448	0.0445679	0.45	0.12769	0.45	0.0676658	0.45	0.0479815
0.451	3.17911	0.451	0.00510326	0.451	0.0687347	0.453	0.193537	0.453	0.00240703	0.453	0.0111827	0.453	1.71158	0.453	0.00438075	0.453	0.0265716	0.451	0.818832	0.451	0.00010887	0.451	0.519151	0.451	0.0655829	0.451	0.0010437	0.451	0.0669832	0.451	0.74784	0.451	0.00701036	0.451	0.0349975	0.454	0.127335	0.454	0.0709315	0.454	0.0621982
0.455	3.15728	0.455	0.00479179	0.455	0.0563299	0.457	0.19223	0.457	0.00278446	0.457	0.00753041	0.457	1.67839	0.457	0.00390016	0.457	0.0232365	0.455	0.784713	0.455	6.53243e-05	0.455	0.525483	0.455	0.0675703	0.455	0.0010277	0.455	0.055489	0.455	0.854675	0.455	0.00703445	0.455	0.0365926	0.457	0.126861	0.457	0.0726297	0.457	0.0723055
0.459	2.6044	0.459	0.00452824	0.459	0.0551098	0.46	0.186999	0.46	0.00284143	0.46	0.00764337	0.461	1.55391	0.461	0.00494452	0.461	0.0185345	0.458	0.716476	0.458	0.00010887	0.458	0.531814	0.459	0.151039	0.459	0.000527846	0.459	0.0261591	0.459	1.00119	0.459	0.00573356	0.459	0.0340593	0.461	0.114424	0.461	0.0616569	0.461	0.0945191
0.462	2.14608	0.462	0.00479179	0.462	0.0648709	0.464	0.209229	0.464	0.0020652	0.464	0.00297451	0.465	1.50412	0.465	0.00506466	0.465	0.0165116	0.462	0.648245	0.462	0.000130644	0.462	0.519151	0.463	0.158989	0.463	0.000467863	0.463	0.0150613	0.463	0.964561	0.463	0.00982896	0.463	0.0372494	0.465	0.119872	0.465	0.0600893	0.465	0.0970737
0.466	2.1679	0.466	0.0044923	0.466	0.0624306	0.468	0.120307	0.468	0.0020652	0.468	0.00380286	0.469	1.17632	0.469	0.00527723	0.469	0.0178238	0.466	0.614126	0.466	0.00010887	0.466	0.506489	0.467	0.164951	0.467	0.000475861	0.467	0.0142686	0.467	0.83636	0.467	0.00893761	0.467	0.0319951	0.469	0.108264	0.469	0.0581299	0.469	0.112845
0.47	2.45162	0.47	0.00482773	0.47	0.062634	0.472	0.116384	0.472	0.00153822	0.472	0.00820814	0.472	0.946038	0.472	0.00559146	0.472	0.0159102	0.47	0.170588	0.47	0.000152419	0.47	0.189933	0.471	0.355737	0.471	0.000635814	0.471	0.0380496	0.471	0.738683	0.471	0.00754036	0.471	0.0288988	0.473	0.124373	0.473	0.0459814	0.473	0.109291
0.474	1.86964	0.474	0.00486367	0.474	0.0538896	0.476	0.0470765	0.476	0.00121064	0.476	0.00835876	0.476	0.933591	0.476	0.00504618	0.476	0.019628	0.474	0.170588	0.474	0.000152419	0.474	0.183602	0.474	0.61012	0.474	0.000947722	0.474	0.039635	0.474	0.631849	0.474	0.00809444	0.474	0.0291802	0.477	0.112173	0.477	0.0476796	0.477	0.11851
0.478	2.03696	0.478	0.00524701	0.478	0.0603971	0.48	0.0536151	0.48	0.00121776	0.48	0.00862232	0.48	0.925292	0.48	0.00547132	0.48	0.0132311	0.478	0.136475	0.478	0.000195969	0.478	0.17727	0.478	0.629993	0.478	0.00117166	0.478	0.0404278	0.478	0.738683	0.478	0.00756445	0.478	0.0341531	0.481	0.111581	0.481	0.0499003	0.481	0.115733
0.482	2.4007	0.482	0.00494752	0.482	0.0709716	0.484	0.0549228	0.484	0.000989874	0.484	0.0115592	0.484	0.78629	0.484	0.00476892	0.484	0.0174411	0.481	0.136475	0.481	0.000195969	0.481	0.0949665	0.482	0.673715	0.482	0.00119165	0.482	0.0412204	0.482	0.634901	0.482	0.00679355	0.482	0.0337778	0.484	0.118096	0.484	0.0543416	0.484	0.107514
0.486	2.45162	0.486	0.00261152	0.486	0.0815462	0.487	0.113768	0.487	0.000826081	0.487	0.0117474	0.488	0.863053	0.488	0.00475967	0.488	0.0178238	0.485	0.136475	0.485	0.000174194	0.485	0.107629	0.486	0.709488	0.486	0.00119965	0.486	0.0360679	0.486	0.738683	0.486	0.00905806	0.486	0.038	0.488	0.112884	0.488	0.0553867	0.488	0.103071
0.489	2.48072	0.489	0.00263548	0.489	0.0878503	0.491	0.159537	0.491	0.000341826	0.491	0.012011	0.492	1.06637	0.492	0.00503694	0.492	0.0197374	0.489	0.170588	0.489	0.000174194	0.489	0.107629	0.49	0.709488	0.49	0.00122764	0.49	0.0598489	0.49	0.845518	0.49	0.00934715	0.49	0.038563	0.492	0.108264	0.492	0.0535579	0.492	0.104515
0.493	2.488	0.493	0.00297091	0.493	0.0941543	0.495	0.160845	0.495	0.000477133	0.495	0.0133665	0.496	1.09749	0.496	0.00393713	0.496	0.0199014	0.493	0.204706	0.493	0.000174194	0.493	0.101298	0.494	0.626018	0.494	0.00122364	0.494	0.0606416	0.494	0.863832	0.494	0.00925079	0.494	0.0480395	0.496	0.1162	0.496	0.0611344	0.496	0.101405
0.497	2.43707	0.497	0.00261152	0.497	0.0829697	0.499	0.179153	0.499	0.00116791	0.499	0.0133288	0.499	1.41283	0.499	0.0032717	0.499	0.0236739	0.497	0.238825	0.497	0.000152419	0.497	0.113959	0.498	0.612107	0.498	0.0013636	0.498	0.0598489	0.498	0.885199	0.498	0.0051313	0.498	0.0539506	0.5	0.101394	0.5	0.0632244	0.5	0.108625
0.501	2.39342	0.501	0.00162921	0.501	0.100458	0.503	0.244537	0.503	0.00118215	0.503	0.0179224	0.503	1.43151	0.503	0.00273566	0.503	0.0260249	0.501	0.238825	0.501	0.000195969	0.501	0.107629	0.501	0.590246	0.501	0.00149556	0.501	0.0598489	0.501	1.44074	0.501	0.0056372	0.501	0.0507605	0.504	0.105895	0.504	0.063355	0.504	0.099184
0.505	2.41525	0.505	0.00195265	0.505	0.102695	0.507	0.279845	0.507	0.00121064	0.507	0.0142325	0.507	1.36097	0.507	0.00192235	0.507	0.0309456	0.505	0.272944	0.505	0.000174194	0.505	0.107629	0.505	0.476966	0.505	0.00131561	0.505	0.0519219	0.505	1.47126	0.505	0.0056372	0.505	0.0486963	0.508	0.0906149	0.508	0.08308	0.508	0.10918
0.509	2.10971	0.509	0.00172504	0.509	0.091104	0.51	0.317768	0.51	0.00123912	0.51	0.0131029	0.511	1.30703	0.511	0.0020425	0.511	0.0261342	0.508	0.238825	0.508	0.000174194	0.508	0.107629	0.509	0.234508	0.509	0.000927729	0.509	0.053111	0.509	1.54452	0.509	0.00633583	0.509	0.0522617	0.511	0.11395	0.511	0.0919628	0.511	0.0962962
0.513	1.73141	0.513	0.00188078	0.513	0.0815462	0.514	0.33346	0.514	0.00125336	0.514	0.0155503	0.515	1.18255	0.515	0.00245839	0.515	0.0261889	0.512	0.238825	0.512	0.000152419	0.512	0.107629	0.513	0.232521	0.513	0.00071579	0.513	0.0669832	0.513	1.40716	0.513	0.00782944	0.513	0.0472889	0.515	0.103763	0.515	0.0956204	0.515	0.0988508
0.516	1.25855	0.516	0.002336	0.516	0.0689381	0.518	0.332152	0.518	0.00128897	0.518	0.012877	0.519	1.10164	0.519	0.00279111	0.519	0.0209402	0.516	0.272944	0.516	0.000391938	0.516	0.12029	0.517	0.196749	0.517	0.000983712	0.517	0.0733248	0.517	1.35222	0.517	0.0079499	0.517	0.0444741	0.519	0.103052	0.519	0.090134	0.519	0.0962962
0.52	1.50589	0.52	0.00310268	0.52	0.048399	0.522	0.383152	0.522	0.00155246	0.522	0.0148726	0.522	0.954337	0.522	0.00238446	0.522	0.0230178	0.52	0.238825	0.52	0.000413712	0.52	0.126622	0.521	0.121229	0.521	0.000719789	0.521	0.0733248	0.521	1.15686	0.521	0.00676946	0.521	0.0420346	0.523	0.106132	0.523	0.101629	0.523	0.0864111
0.524	1.77506	0.524	0.00309071	0.524	0.0486024	0.526	0.438075	0.526	0.00153822	0.526	0.0142701	0.526	0.697081	0.526	0.0021072	0.526	0.0230178	0.524	0.170588	0.524	0.000435487	0.524	0.12029	0.525	0.149052	0.525	0.000871745	0.525	0.0574708	0.525	1.00424	0.525	0.00655264	0.525	0.0438173	0.527	0.106487	0.527	0.102413	0.527	0.0825237
0.528	2.1388	0.528	0.00273132	0.528	0.045552	0.53	0.444613	0.53	0.00130321	0.53	0.0122746	0.53	0.688782	0.53	0.00277263	0.53	0.02433	0.528	0.136475	0.528	0.000435487	0.528	0.12029	0.528	0.147065	0.528	0.000979714	0.528	0.0582635	0.528	1.04392	0.528	0.00681764	0.528	0.0333086	0.531	0.098788	0.531	0.100715	0.531	0.0670853
0.532	2.488	0.532	0.00298289	0.532	0.074022	0.534	0.400152	0.534	0.000697896	0.534	0.0137807	0.534	0.479243	0.534	0.00365987	0.534	0.0224164	0.532	0.170588	0.532	0.000457262	0.532	0.12029	0.532	0.158989	0.532	0.000907735	0.532	0.0582635	0.532	1.22402	0.532	0.00684173	0.532	0.0248642	0.534	0.106132	0.534	0.101107	0.534	0.0714169
0.536	2.56075	0.536	0.00360582	0.536	0.0559232	0.537	0.339998	0.537	0.000690776	0.537	0.00930006	0.538	0.55808	0.538	0.00391864	0.538	0.0213229	0.535	0.170588	0.535	0.000457262	0.535	0.126622	0.536	0.153026	0.536	0.000771774	0.536	0.0566781	0.536	0.699002	0.536	0.00616719	0.536	0.0232691	0.538	0.0895488	0.538	0.100454	0.538	0.0794138
0.539	2.08788	0.539	0.00352196	0.539	0.0573467	0.541	0.309921	0.541	0.000676533	0.541	0.00922475	0.542	0.61617	0.542	0.00390016	0.542	0.0182612	0.539	0.170588	0.539	0.000413712	0.539	0.132953	0.54	0.0775069	0.54	0.000791768	0.54	0.0348788	0.54	0.805836	0.54	0.00568538	0.54	0.0238321	0.542	0.0980773	0.542	0.0805981	0.542	0.0952966
0.543	2.3716	0.543	0.00352196	0.543	0.0662944	0.545	0.346537	0.545	0.000726382	0.545	0.0091871	0.546	0.736499	0.546	0.00351199	0.546	0.0230725	0.543	0.204706	0.543	0.000413712	0.543	0.132953	0.544	0.0755195	0.544	0.00104769	0.544	0.0416168	0.544	1.07445	0.544	0.00479403	0.544	0.0207358	0.546	0.0758085	0.546	0.06231	0.546	0.097629
0.547	2.56802	0.547	0.0031506	0.547	0.0662944	0.549	0.32169	0.549	0.000598197	0.549	0.00809519	0.549	0.836082	0.549	0.00288353	0.549	0.0275011	0.547	0.238825	0.547	0.000413712	0.547	0.576132	0.548	0.10533	0.548	0.00105169	0.548	0.0289336	0.548	1.33696	0.548	0.00356541	0.548	0.0182963	0.55	0.0805466	0.55	0.0603506	0.55	0.100295
0.551	3.07726	0.551	0.00380947	0.551	0.0754455	0.553	0.330844	0.553	0.000491376	0.553	0.00805754	0.553	0.927366	0.553	0.00300368	0.553	0.0301801	0.551	0.238825	0.551	0.000195969	0.551	0.595124	0.551	0.218609	0.551	0.000763777	0.551	0.0229883	0.551	1.37969	0.551	0.00339677	0.551	0.020079	0.554	0.0720181	0.554	0.0650532	0.554	0.106737
0.555	3.7029	0.555	0.00348603	0.555	0.0827663	0.557	0.247152	0.557	0.000655168	0.557	0.00606198	0.557	0.858903	0.557	0.00328094	0.557	0.0273371	0.555	0.238825	0.555	0.000152419	0.555	0.601455	0.555	0.347788	0.555	0.000755779	0.555	0.022592	0.555	1.44379	0.555	0.00245724	0.555	0.0262716	0.558	0.0689384	0.558	0.0436301	0.558	0.113956
0.559	3.49193	0.559	0.00353394	0.559	0.0805294	0.561	0.154307	0.561	0.000676533	0.561	0.0117851	0.561	0.99583	0.561	0.00475967	0.561	0.0262436	0.558	0.307063	0.558	0.000152419	0.558	0.620449	0.559	0.331889	0.559	0.000587828	0.559	0.0142686	0.559	1.66967	0.559	0.00339677	0.559	0.0224247	0.561	0.0775853	0.561	0.047157	0.561	0.137947
0.563	3.82657	0.563	0.00350999	0.563	0.0752421	0.564	0.274614	0.564	0.000690776	0.564	0.0134794	0.565	1.10786	0.565	0.00420515	0.565	0.0256969	0.562	0.307063	0.562	0.000174194	0.562	0.620449	0.563	0.337851	0.563	0.000503853	0.563	0.0154576	0.563	1.57199	0.563	0.00426404	0.563	0.0263654	0.565	0.081968	0.565	0.0449363	0.565	0.149498
0.566	3.77564	0.566	0.00377353	0.566	0.0453486	0.568	0.28246	0.568	0.000697896	0.568	0.0118227	0.569	1.00828	0.569	0.00365987	0.569	0.0229085	0.566	0.307063	0.566	0.000152419	0.566	0.607787	0.567	0.327914	0.567	0.000551838	0.567	0.0146649	0.567	1.42548	0.567	0.00423994	0.567	0.0228938	0.569	0.078296	0.569	0.0403643	0.569	0.134615
0.57	3.62287	0.57	0.00352196	0.57	0.0457553	0.572	0.28246	0.572	0.000705017	0.572	0.0122369	0.573	0.931516	0.573	0.00446393	0.573	0.0191906	0.57	0.272944	0.57	0.00010887	0.57	0.595124	0.571	0.329902	0.571	0.000735785	0.571	0.0142686	0.571	1.40411	0.571	0.00469767	0.571	0.0289926	0.573	0.0818495	0.573	0.0453282	0.573	0.12373
0.574	3.60832	0.574	0.00394125	0.574	0.0463654	0.576	0.278537	0.576	0.000982753	0.576	0.0119357	0.576	0.858903	0.576	0.00458408	0.576	0.0151447	0.574	0.307063	0.574	0.000130644	0.574	0.5698	0.575	0.312015	0.575	0.000723788	0.575	0.0142686	0.575	1.27896	0.575	0.00469767	0.575	0.0285235	0.577	0.0894304	0.577	0.048594	0.577	0.100184
0.578	3.34643	0.578	0.00413292	0.578	0.0374177	0.58	0.201383	0.58	0.000911538	0.58	0.0118604	0.58	0.651439	0.58	0.00544359	0.58	0.0104428	0.578	0.272944	0.578	0.00010887	0.578	0.544475	0.578	0.403434	0.578	0.000487857	0.578	0.00594524	0.578	0.882146	0.578	0.0040954	0.578	0.0350914	0.581	0.0882459	0.581	0.0659676	0.581	0.105515
0.582	3.3828	0.582	0.00456418	0.582	0.0366043	0.584	0.200076	0.584	0.000982753	0.584	0.010279	0.584	0.543557	0.584	0.00683914	0.584	0.00634221	0.582	0.272944	0.582	0.00010887	0.582	0.101298	0.582	0.367661	0.582	0.000491856	0.582	0.00554888	0.582	0.625744	0.582	0.00423994	0.582	0.0330272	0.585	0.0804281	0.585	0.0600893	0.585	0.0965183
0.586	2.72807	0.586	0.00349801	0.586	0.0264364	0.587	0.176537	0.587	0.00128897	0.587	0.00997779	0.588	0.512437	0.588	0.00644174	0.588	0.0031711	0.585	0.272944	0.585	8.70991e-05	0.585	0.101298	0.586	0.252394	0.586	0.000495855	0.586	0.00554888	0.586	0.576905	0.586	0.00508312	0.586	0.0330272	0.588	0.0728473	0.588	0.0495084	0.588	0.0872997
0.59	1.80416	0.59	0.0032105	0.59	0.0174887	0.591	0.14123	0.591	0.000961388	0.591	0.00956362	0.592	0.497915	0.592	0.00600736	0.592	0.00284306	0.589	0.341182	0.589	0.00010887	0.589	0.101298	0.59	0.13514	0.59	0.000483858	0.59	0.00554888	0.59	0.49449	0.59	0.00681764	0.59	0.0243951	0.592	0.0807835	0.592	0.0548641	0.592	0.0778589
0.593	1.75324	0.593	0.00325842	0.593	0.0172854	0.595	0.135999	0.595	0.000975631	0.595	0.00353929	0.596	0.373436	0.596	0.0047874	0.596	0.00267904	0.593	0.341182	0.593	0.00139355	0.593	0.139284	0.594	0.139115	0.594	0.000463864	0.594	0.00554888	0.594	0.195354	0.594	0.00597447	0.594	0.023363	0.596	0.0692937	0.596	0.0523822	0.596	0.047204
0.597	1.28765	0.597	0.00318654	0.597	0.0122014	0.599	0.0339996	0.599	0.000982753	0.599	0.00199556	0.599	0.307047	0.599	0.00528647	0.599	0.00125751	0.597	0.341182	0.597	0.00145888	0.597	0.145615	0.598	0.139115	0.598	0.000479859	0.598	0.00396352	0.598	0.146516	0.598	0.00534811	0.598	0.0193284	0.6	0.0628974	0.6	0.0523822	0.6	0.0318766
0.601	1.04758	0.601	0.00252767	0.601	0.0183022	0.603	0.0339996	0.603	0.000925782	0.603	0.00192025	0.603	0.269704	0.603	0.00499997	0.603	0.00125751	0.601	0.409419	0.601	0.00178549	0.601	0.151947	0.602	0.13514	0.602	0.000283917	0.602	0.00396352	0.602	0.100729	0.602	0.0053722	0.602	0.017921	0.604	0.066214	0.604	0.0568236	0.604	0.0314323
0.605	0.807508	0.605	0.00354592	0.605	0.0176921	0.607	0.0339996	0.607	0.00107533	0.607	0.00048948	0.607	0.392108	0.607	0.00418667	0.607	0.00125751	0.605	0.375301	0.605	0.00187259	0.605	0.639442	0.605	0.131166	0.605	9.99708e-05	0.605	0.00435988	0.605	0.103782	0.605	0.00529993	0.605	0.0112593	0.608	0.0632528	0.608	0.0548641	0.608	0.0269896
0.609	0.792958	0.609	0.00291101	0.609	0.014235	0.611	0.036615	0.611	0.000790475	0.611	0.000451828	0.611	0.396257	0.611	0.00438999	0.611	0.00284306	0.609	0.409419	0.609	0.00191614	0.609	0.677429	0.609	0.125204	0.609	0.000159953	0.609	0.0031708	0.609	0.103782	0.609	0.00604674	0.609	0.010884	0.611	0.0413393	0.611	0.0501615	0.611	0.0237686
0.613	0.727484	0.613	0.00287507	0.613	0.0140316	0.614	0.0353073	0.614	0.00076911	0.614	0.00207087	0.615	0.402481	0.615	0.00353048	0.615	0.00273371	0.612	0.375301	0.612	0.00193791	0.612	0.696422	0.613	0.0238481	0.613	0.000251926	0.613	0.0031708	0.613	0.344922	0.613	0.00580583	0.613	0.00319011	0.615	0.0488018	0.615	0.0365761	0.615	0.0144389
0.616	0.341919	0.616	0.00226412	0.616	0.0136249	0.618	0.134691	0.618	0.000669411	0.618	0.00214617	0.619	0.439825	0.619	0.00181145	0.619	0.00246034	0.616	0.409419	0.616	0.00185081	0.616	0.709084	0.617	0.107317	0.617	0.00027592	0.617	0.00277444	0.617	0.354079	0.617	0.00493857	0.617	0.00300247	0.619	0.0518815	0.619	0.0418013	0.619	0.0196591
0.62	0.320093	0.62	0.00294695	0.62	0.0148451	0.622	0.139922	0.622	0.000747747	0.622	0.00218382	0.623	0.342316	0.623	0.00198705	0.623	0.00246034	0.62	0.409419	0.62	0.00274356	0.62	0.715416	0.621	0.111292	0.621	0.000279918	0.621	0.00277444	0.621	0.369341	0.621	0.00354132	0.621	0.000750617	0.623	0.0555535	0.623	0.0420625	0.623	0.0197701
0.624	0.312818	0.624	0.00384541	0.624	0.0144384	0.626	0.143845	0.626	0.000669411	0.626	0.00229678	0.626	0.327794	0.626	0.00243991	0.626	0.00415524	0.624	0.443532	0.624	0.00272178	0.624	0.709084	0.625	0.117254	0.625	0.000283917	0.625	0.00277444	0.625	0.59522	0.625	0.00183089	0.625	0.000656787	0.627	0.047025	0.627	0.0365761	0.627	0.0249904
0.628	0.298268	0.628	0.00379749	0.628	0.00874436	0.63	0.145153	0.63	0.000683654	0.63	0.00225912	0.63	0.311197	0.63	0.00218113	0.63	0.00377252	0.628	0.477651	0.628	0.00145888	0.628	0.652104	0.628	0.117254	0.628	0.000283917	0.628	0.0031708	0.628	1.05003	0.628	0.00233679	0.628	0.000375299	0.631	0.0448929	0.631	0.0354004	0.631	0.0218804
0.632	0.0509251	0.632	0.0044324	0.632	0.0154551	0.634	0.126845	0.634	0.000804718	0.634	0.00229678	0.634	0.255181	0.634	0.00167282	0.634	0.00377252	0.632	0.477651	0.632	0.0015242	0.632	0.62678	0.632	0.119241	0.632	0.000211938	0.632	0.0031708	0.632	1.11413	0.632	0.00257769	0.632	0.00459753	0.635	0.0413393	0.635	0.0333104	0.635	0.0205476
0.636	0.0509251	0.636	0.00463606	0.636	0.0209458	0.638	0.128153	0.638	0.000911538	0.638	0.00218382	0.638	0.248957	0.638	0.00164509	0.638	0.00377252	0.635	0.443532	0.635	0.00126291	0.635	0.595124	0.636	0.121229	0.636	0.00020394	0.636	0.00356716	0.636	1.24538	0.636	0.00260178	0.636	0.0105086	0.638	0.0307972	0.638	0.0275627	0.638	0.0205476
0.64	0.0581987	0.64	0.00313862	0.64	0.0215559	0.641	0.126845	0.641	0.000754868	0.641	0.00214617	0.642	0.124479	0.642	0.0014048	0.642	0.00366317	0.639	0.477651	0.639	0.00180726	0.639	0.101298	0.64	0.117254	0.64	0.000195943	0.64	0.00277444	0.64	1.26064	0.64	0.00219224	0.64	0.0109778	0.642	0.0305603	0.642	0.0219457	0.642	0.0197701
0.643	0.0654737	0.643	0.00379749	0.643	0.0221659	0.645	0.121615	0.645	0.000747747	0.645	0.00207087	0.646	0.186718	0.646	0.00100739	0.646	0.00207762	0.643	0.477651	0.643	0.00178549	0.643	0.0886352	0.644	0.113279	0.644	0.000131961	0.644	0.0031708	0.644	1.36748	0.644	0.00134907	0.644	0.0113531	0.646	0.0305603	0.646	0.019725	0.646	0.0192148
0.647	0.0581987	0.647	0.00371364	0.647	0.0225726	0.649	0.117692	0.649	0.000726382	0.649	0.000527133	0.65	0.176345	0.65	0.000905724	0.65	0.00202295	0.647	0.477651	0.647	0.00176372	0.647	0.0886352	0.648	0.111292	0.648	2.79917e-05	0.648	0.00277444	0.648	1.12329	0.648	0.00137316	0.648	0.0182025	0.65	0.0225057	0.65	0.0147611	0.65	0.0176599
0.651	0.0581987	0.651	0.00366572	0.651	0.0225726	0.653	0.0183075	0.653	0.000697896	0.653	0.000564786	0.653	0.0954335	0.653	0.000868757	0.653	0.00273371	0.651	0.477651	0.651	0.00176372	0.651	0.0949665	0.652	0.0278229	0.652	1.1996e-05	0.652	0.0031708	0.652	1.11108	0.652	0.00130089	0.652	0.0185778	0.654	0.0249931	0.654	0.00627018	0.654	0.0104404
0.655	0.0727487	0.655	0.00319852	0.655	0.0207424	0.657	0.0196152	0.657	0.000270614	0.657	0.000602439	0.657	0.0954335	0.657	0.000609978	0.657	0.00262437	0.655	0.443532	0.655	0.000849195	0.655	0.0949665	0.655	0.0278229	0.655	1.1996e-05	0.655	0.00356716	0.655	1.05003	0.655	0.00125271	0.655	0.0187654	0.658	0.0182414	0.658	0.00600892	0.658	0.00999614
0.659	0.0654737	0.659	0.00230006	0.659	0.0201324	0.661	0.0196152	0.661	0.00025637	0.661	0.00048948	0.661	0.0933588	0.661	1.84846e-05	0.661	0.000984136	0.659	0.409419	0.659	0.000827425	0.659	0.101298	0.659	0.0258355	0.659	1.1996e-05	0.659	0.0031708	0.659	0.793627	0.659	0.00120453	0.659	0.0187654	0.662	0.0133849	0.662	0.00587829	0.662	0.0031099
0.663	0.0581987	0.663	0.00224016	0.663	0.0187088	0.664	0.0196152	0.664	0.000249249	0.664	0.000527133	0.665	0.0912845	0.665	1.84846e-05	0.665	0.000820121	0.662	0.409419	0.662	0.000827425	0.662	0.107629	0.663	0.0218607	0.663	1.59949e-05	0.663	0.0031708	0.663	0.31745	0.663	0.000626356	0.663	0.0183901	0.665	0.0118451	0.665	0.00222069	0.665	0.0031099
0.666	0.0654737	0.666	0.00156931	0.666	0.0109813	0.668	0.0209229	0.668	0.000128185	0.668	0.00048948	0.669	0.0809111	0.669	9.2423e-06	0.669	0.000874785	0.666	0.409419	0.666	0.000740326	0.666	0.107629	0.667	0.0218607	0.667	1.99938e-05	0.667	0.0031708	0.667	0.228931	0.667	9.63646e-05	0.667	0.0137926	0.669	0.00971297	0.669	0.00209006	0.669	0.0031099
0.67	0.0654737	0.67	0.00129378	0.67	0.000203362	0.672	0.0196152	0.672	7.12155e-06	0.672	0.00048948	0.673	0.0788364	0.673	9.2423e-06	0.673	0.000820121	0.67	0.443532	0.67	0.000718551	0.67	0.107629	0.671	0.0218607	0.671	2.39928e-05	0.671	0.0031708	0.671	0.115991	0.671	7.22734e-05	0.671	0.0076	0.673	0.00971297	0.673	0.00209006	0.673	0.00299885
0.674	0.0581987	0.674	0.00123389	0.674	0.000813447	0.676	0.0196152	0.676	0	0.676	0.000527133	0.676	0.074687	0.676	9.2423e-06	0.676	0.000874785	0.674	0.409419	0.674	0.000174194	0.674	0.113959	0.675	0.0238481	0.675	1.99938e-05	0.675	0.0031708	0.675	0.109886	0.675	7.22734e-05	0.675	0.00731851	0.677	0.00817311	0.677	0.00209006	0.677	0.00288778
0.678	0.0581987	0.678	0.000742728	0.678	0.000406723	0.68	0.0196152	0.68	7.12155e-06	0.68	0.000527133	0.68	0.0103731	0.68	9.2423e-06	0.68	0.000765445	0.678	0.409419	0.678	0.000152419	0.678	0.12029	0.678	0.0258355	0.678	1.59949e-05	0.678	0.0031708	0.678	0.00305248	0.678	7.22734e-05	0.678	0.00675555	0.681	0.00722551	0.681	0.00117566	0.681	0.00277671
0.682	0.0654737	0.682	0.000778667	0.682	0.000406723	0.684	0.0196152	0.684	1.42431e-05	0.684	0.00048948	0.684	0.0145225	0.684	1.84846e-05	0.684	0.000820121	0.682	0.477651	0.682	0.00010887	0.682	0.126622	0.682	0.0258355	0.682	1.99938e-05	0.682	0.00356716	0.682	0.00610438	0.682	4.81823e-05	0.682	0.00028147	0.685	0.00675169	0.685	0.000783767	0.685	0.000222142
0.686	0.0654737	0.686	0.000802625	0.686	0	0.688	0.0169998	0.688	1.42431e-05	0.688	0.000414175	0.688	0.0165971	0.688	0	0.688	0.000109351	0.686	0.477651	0.686	0.00010887	0.686	0.12029	0.686	0.0258355	0.686	1.99938e-05	0.686	0.00396352	0.686	0.00610438	0.686	7.22734e-05	0.686	0.00028147	0.688	0.000236907	0.688	0.00156753	0.688	0.000555333
0.69	0.0654737	0.69	0.000586996	0.69	0	0.691	0.0169998	0.691	7.12155e-06	0.691	0.000451828	0.692	0.0165971	0.692	1.84846e-05	0.692	0.000109351	0.689	0.477651	0.689	8.70991e-05	0.689	0.113959	0.69	0.0258355	0.69	2.39928e-05	0.69	0.0031708	0.69	0.00915686	0.69	4.81823e-05	0.69	0.000187641	0.692	0.000355361	0.692	0.00169817	0.692	0.000444262
0.693	0.0581987	0.693	0.000598974	0.693	0.000406723	0.695	0.0183075	0.695	2.13647e-05	0.695	0.00048948	0.696	0.0186718	0.696	9.2423e-06	0.696	0.000164026	0.693	0.409419	0.693	8.70991e-05	0.693	0.12029	0.694	0.0278229	0.694	1.99938e-05	0.694	0.00396352	0.694	0.0122093	0.694	4.81823e-05	0.694	0	0.696	0.000355361	0.696	0.00352696	0.696	0.000555333
0.697	0.0509251	0.697	0.000622933	0.697	0.000610085	0.699	0.0183075	0.699	2.84862e-05	0.699	0.00048948	0.7	0.0145225	0.7	9.2423e-06	0.7	0.000273377	0.697	0.443532	0.697	6.53243e-05	0.697	0.113959	0.698	0.0317977	0.698	1.59949e-05	0.698	0.00396352	0.698	0.0183143	0.698	4.81823e-05	0.698	0.000187641	0.7	0.000592245	0.7	0.00326572	0.7	0.000444262
0.701	0.0509251	0.701	0.000610953	0.701	0.000610085	0.703	0.0183075	0.703	2.13647e-05	0.703	0.000527133	0.703	0.0124478	0.703	9.2423e-06	0.703	0.000273377	0.701	0.477651	0.701	8.70991e-05	0.701	0.107629	0.702	0.0337851	0.702	1.1996e-05	0.702	0.00435988	0.702	0.0213668	0.702	0	0.702	0.00028147	0.704	0.000473792	0.704	0.00326572	0.704	0.000444262
0.705	0.0509251	0.705	0.000598974	0.705	0.000610085	0.707	0.0183075	0.707	2.84862e-05	0.707	0.000564786	0.707	0.0124478	0.707	9.2423e-06	0.707	0.000328052	0.705	0.477651	0.705	8.70991e-05	0.705	0.113959	0.705	0.0298103	0.705	3.99892e-06	0.705	0.00435988	0.705	0.0244193	0.705	0	0.705	0.00028147	0.708	0.000473792	0.708	0.00352696	0.708	0.000333191
0.709	0.0509251	0.709	0.000563037	0.709	0.000203362	0.711	0.0196152	0.711	3.56078e-05	0.711	0.000564786	0.711	0.0124478	0.711	9.2423e-06	0.711	0.000328052	0.709	0.477651	0.709	6.53243e-05	0.709	0.107629	0.709	0.0258355	0.709	1.99938e-05	0.709	0.00515252	0.709	0.0244193	0.709	2.40911e-05	0.709	0.000187641	0.712	0.000473792	0.712	0.00339633	0.712	0.000333191
0.713	0.0436501	0.713	9.5838e-05	0.713	0.000406723	0.714	0.0169998	0.714	2.84862e-05	0.714	0.000527133	0.715	0.00622368	0.715	9.2423e-06	0.715	0.000328052	0.712	0.477651	0.712	0.000130644	0.712	0.113959	0.713	0.0278229	0.713	1.1996e-05	0.713	0.00515252	0.713	0.0183143	0.713	4.81823e-05	0.713	0.000187641	0.715	0.000236907	0.715	0.00313509	0.715	0.000444262
0.717	0.0436501	0.717	8.38582e-05	0.717	0.000406723	0.718	0.0183075	0.718	2.84862e-05	0.718	0.000564786	0.719	0.00207469	0.719	0	0.719	0.000328052	0.716	0.443532	0.716	0.000174194	0.716	0.113959	0.717	0.0258355	0.717	1.1996e-05	0.717	0.00435988	0.717	0.0183143	0.717	7.22734e-05	0.717	0	0.719	0.000236907	0.719	0.00326572	0.719	0.000333191
0.72	0.036375	0.72	7.18785e-05	0.72	0.000406723	0.722	0.0196152	0.722	2.84862e-05	0.722	0.000602439	0.723	0.00414939	0.723	9.2423e-06	0.723	0.000273377	0.72	0.409419	0.72	0.000174194	0.72	0.12029	0.721	0.0258355	0.721	1.1996e-05	0.721	0.00356716	0.721	0.0152618	0.721	9.63646e-05	0.721	0	0.723	0.000236907	0.723	0.00248193	0.723	0
0.724	0.0436501	0.724	5.98987e-05	0.724	0.000406723	0.726	0.0183075	0.726	4.2728e-05	0.726	0.000640085	0.727	0.00414939	0.727	9.2423e-06	0.727	0.000328052	0.724	0.477651	0.724	0.000174194	0.724	0.12029	0.725	0.0278229	0.725	1.59949e-05	0.725	0.00356716	0.725	0.0152618	0.725	0.000120456	0.725	0.000187641	0.727	0.000236907	0.727	0.00222069	0.727	0
0.728	0.0581987	0.728	7.18785e-05	0.728	0	0.73	0.0169998	0.73	2.84862e-05	0.73	0.000640085	0.73	0.00207469	0.73	1.84846e-05	0.73	0.000218702	0.728	0.477651	0.728	0.000174194	0.728	0.113959	0.729	0.0238481	0.729	1.99938e-05	0.729	0.0031708	0.729	0.0152618	0.729	9.63646e-05	0.729	0.00028147	0.731	0.000236907	0.731	0.000391871	0.731	0.000222142
0.732	0.0654737	0.732	5.98987e-05	0.732	0.000203362	0.734	0.0169998	0.734	2.13647e-05	0.734	0.000640085	0.734	0.00414939	0.734	2.77269e-05	0.734	0.000218702	0.732	0.409419	0.732	0.000174194	0.732	0.12029	0.732	0.0218607	0.732	1.99938e-05	0.732	0.00277444	0.732	0.00915686	0.732	0.000120456	0.732	0.000187641	0.735	0.000118454	0.735	0.000653135	0.735	0.000222142
0.736	0.0654737	0.736	4.7919e-05	0.736	0.000203362	0.738	0.0156921	0.738	2.84862e-05	0.738	0.000564786	0.738	0.00622368	0.738	1.84846e-05	0.738	0.000164026	0.736	0.375301	0.736	0.000174194	0.736	0.12029	0.736	0.0218607	0.736	1.99938e-05	0.736	0.00237808	0.736	0.00610438	0.736	0.000120456	0.736	9.38114e-05	0.739	0.000118454	0.739	0.000653135	0.739	0.000222142
0.74	0.0727487	0.74	3.59392e-05	0.74	0.000203362	0.741	0.0156921	0.741	2.84862e-05	0.741	0.000527133	0.742	0.00414939	0.742	3.69692e-05	0.742	0.000164026	0.739	0.341182	0.739	0.000174194	0.739	0.113959	0.74	0.0218607	0.74	2.39928e-05	0.74	0.00277444	0.74	0.00610438	0.74	0.000144542	0.74	0.000375299	0.742	0.000118454	0.742	0.000522503	0.742	0.000222142
0.743	0.0727487	0.743	4.7919e-05	0.743	0.000203362	0.745	0.0143844	0.745	4.2728e-05	0.745	0.000527133	0.746	0.00207469	0.746	1.84846e-05	0.746	0.000164026	0.743	0.341182	0.743	0.000217744	0.743	0.107629	0.744	0.0238481	0.744	1.99938e-05	0.744	0.00158536	0.744	0.00915686	0.744	0.000144542	0.744	0.000469129	0.746	0.000118454	0.746	0.000522503	0.746	0
0.747	0.0727487	0.747	7.18785e-05	0.747	0.000406723	0.749	0.0156921	0.749	4.2728e-05	0.749	0.000527133	0.75	0.00207469	0.75	2.77269e-05	0.75	0.000164026	0.747	0.341182	0.747	0.000217744	0.747	0.101298	0.748	0.0218607	0.748	2.39928e-05	0.748	0.00158536	0.748	0.00915686	0.748	9.63646e-05	0.748	0.000375299	0.75	0.000236907	0.75	0.000522503	0.75	0.000111071
0.751	0.0654737	0.751	7.18785e-05	0.751	0.000610085	0.753	0.0169998	0.753	3.56078e-05	0.753	0.000564786	0.753	0.00207469	0.753	1.84846e-05	0.753	0.000164026	0.751	0.341182	0.751	0.000217744	0.751	0.101298	0.752	0.0218607	0.752	1.99938e-05	0.752	0.00237808	0.752	0.00915686	0.752	0.000120456	0.752	0.000469129	0.754	0.000355361	0.754	0.000261239	0.754	0.000222142
0.755	0.0654737	0.755	7.18785e-05	0.755	0.000610085	0.757	0.0169998	0.757	3.56078e-05	0.757	0.000564786	0.757	0.00207469	0.757	1.84846e-05	0.757	0.000218702	0.755	0.307063	0.755	0.000261293	0.755	0.107629	0.755	0.0238481	0.755	1.59949e-05	0.755	0.00237808	0.755	0.0122093	0.755	4.81823e-05	0.755	0.000375299	0.758	0.000236907	0.758	0.000391871	0.758	0.000111071
0.759	0.0436501	0.759	7.18785e-05	0.759	0.000610085	0.761	0.0169998	0.761	2.13647e-05	0.761	0.00048948	0.761	0	0.761	1.84846e-05	0.761	0.000218702	0.759	0.341182	0.759	0.000261293	0.759	0.101298	0.759	0.0178863	0.759	1.59949e-05	0.759	0.00277444	0.759	0.0122093	0.759	7.22734e-05	0.759	0.000375299	0.762	0.000355361	0.762	0.000653135	0.762	0.000222142
0.763	0.0436501	0.763	4.7919e-05	0.763	0.000813447	0.765	0.0169998	0.765	2.84862e-05	0.765	0.00048948	0.765	0	0.765	1.84846e-05	0.765	0.000273377	0.763	0.341182	0.763	0.000239518	0.763	0.107629	0.763	0.0218607	0.763	1.59949e-05	0.763	0.00237808	0.763	0.0122093	0.763	7.22734e-05	0.763	0.00028147	0.765	0.000236907	0.765	0.000391871	0.765	0.000222142
0.767	0.036375	0.767	5.98987e-05	0.767	0.000406723	0.768	0.0169998	0.768	2.84862e-05	0.768	0.000527133	0.769	0.00207469	0.769	9.2423e-06	0.769	0.000218702	0.766	0.375301	0.766	0.000261293	0.766	0.101298	0.767	0.0198733	0.767	1.1996e-05	0.767	0.0031708	0.767	0.0183143	0.767	7.22734e-05	0.767	0.000187641	0.769	0.000118454	0.769	0.000653135	0.769	0.000222142
0.77	0.036375	0.77	7.18785e-05	0.77	0.000406723	0.772	0.0183075	0.772	3.56078e-05	0.772	0.00048948	0.773	0.00207469	0.773	9.2423e-06	0.773	0.000218702	0.77	0.409419	0.77	0.000261293	0.77	0.101298	0.771	0.0218607	0.771	1.1996e-05	0.771	0.00277444	0.771	0.0183143	0.771	7.22734e-05	0.771	0.00028147	0.773	0.000118454	0.773	0.000653135	0.773	0.000222142
0.774	0.0291	0.774	7.18785e-05	0.774	0.000610085	0.776	0.0183075	0.776	3.56078e-05	0.776	0.000527133	0.777	0.00414939	0.777	9.2423e-06	0.777	0.000109351	0.774	0.375301	0.774	0.000283068	0.774	0.107629	0.775	0.0218607	0.775	1.1996e-05	0.775	0.00237808	0.775	0.0213668	0.775	7.22734e-05	0.775	0.00028147	0.777	0.000236907	0.777	0.000653135	0.777	0.000222142
0.778	0.0509251	0.778	9.5838e-05	0.778	0.000406723	0.78	0.0196152	0.78	3.56078e-05	0.78	0.00048948	0.78	0.00622368	0.78	9.2423e-06	0.78	0.000109351	0.778	0.409419	0.778	0.000239518	0.778	0.101298	0.779	0.0218607	0.779	3.99892e-06	0.779	0.00277444	0.779	0.0183143	0.779	9.63646e-05	0.779	0.00028147	0.781	0.000236907	0.781	0.000653135	0.781	0.000222142
0.782	0.0436501	0.782	8.38582e-05	0.782	0.000203362	0.784	0.0196152	0.784	3.56078e-05	0.784	0.000527133	0.784	0.00622368	0.784	1.84846e-05	0.784	0.000164026	0.782	0.375301	0.782	0.000217744	0.782	0.107629	0.782	0.0238481	0.782	3.99892e-06	0.782	0.00277444	0.782	0.0244193	0.782	0.000120456	0.782	0.000187641	0.785	0.000355361	0.785	0.000783767	0.785	0.000111071
0.786	0.0436501	0.786	8.38582e-05	0.786	0.000203362	0.788	0.0183075	0.788	4.2728e-05	0.788	0.00048948	0.788	0.00622368	0.788	2.77269e-05	0.788	0.000109351	0.786	0.341182	0.786	0.000195969	0.786	0.107629	0.786	0.0238481	0.786	3.99892e-06	0.786	0.00237808	0.786	0.0274717	0.786	0.000120456	0.786	0.00028147	0.789	0.000355361	0.789	0.000783767	0.789	0.000111071
0.79	0.0509251	0.79	0.000107815	0.79	0.000406723	0.791	0.0183075	0.791	4.2728e-05	0.791	0.000527133	0.792	0.00622368	0.792	2.77269e-05	0.792	5.46754e-05	0.789	0.375301	0.789	0.000174194	0.789	0.0949665	0.79	0.0218607	0.79	7.99784e-06	0.79	0.00237808	0.79	0.0274717	0.79	0.000144542	0.79	0.000375299	0.792	0.000473792	0.792	0.000783767	0.792	0.000111071
0.794	0.0654737	0.794	0.000107815	0.794	0.000203362	0.795	0.0183075	0.795	5.69711e-05	0.795	0.000564786	0.796	0.00829838	0.796	2.77269e-05	0.796	0.000109351	0.793	0.341182	0.793	0.000195969	0.793	0.101298	0.794	0.0238481	0.794	0	0.794	0.00198172	0.794	0.0274717	0.794	0.000144542	0.794	9.38114e-05	0.796	0.000473792	0.796	0.000522503	0.796	0
0.797	0.0654737	0.797	0.000131775	0.797	0.000203362	0.799	0.0183075	0.799	5.69711e-05	0.799	0.000564786	0.8	0.00829838	0.8	1.84846e-05	0.8	0	0.797	0.375301	0.797	0.000174194	0.797	0.101298	0.798	0.0218607	0.798	0.000255925	0.798	0.00237808	0.798	0.0244193	0.798	0.000144542	0.798	9.38114e-05	0.8	0.000473792	0.8	0.00418012	0.8	0.000111071
0.801	0.0654737	0.801	0.000107815	0.801	0.000610085	0.803	0.0183075	0.803	4.98495e-05	0.803	0.000602439	0.803	0.00622368	0.803	1.84846e-05	0.803	5.46754e-05	0.801	0.341182	0.801	0.000174194	0.801	0.113959	0.802	0.0238481	0.802	0.000271921	0.802	0.00158536	0.802	0.0244193	0.802	0.000144542	0.802	0.000187641	0.804	0.000355361	0.804	0.00404949	0.804	0.000111071
0.805	0.0654737	0.805	0.000131775	0.805	0.000610085	0.807	0.0196152	0.807	4.98495e-05	0.807	0.000677738	0.807	0.0103731	0.807	1.84846e-05	0.807	0.000109351	0.805	0.341182	0.805	0.000152419	0.805	0.107629	0.806	0.0238481	0.806	0.000279918	0.806	0.00158536	0.806	0.0213668	0.806	0.000120456	0.806	0	0.808	0.000236907	0.808	0.00574766	0.808	0.000111071
0.809	0.0800237	0.809	0.000119795	0.809	0.000610085	0.811	0.0196152	0.811	5.69711e-05	0.811	0.000640085	0.811	0.0103731	0.811	9.2423e-06	0.811	0.000164026	0.809	0.375301	0.809	0.000130644	0.809	0.107629	0.809	0.0218607	0.809	0.000283917	0.809	0.001189	0.809	0.0213668	0.809	0.000120456	0.809	9.38114e-05	0.812	0.000118454	0.812	0.00600892	0.812	0.000111071
0.813	0.0654737	0.813	9.5838e-05	0.813	0.000813447	0.815	0.0183075	0.815	0.000192278	0.815	0.000677738	0.815	0.0103731	0.815	1.84846e-05	0.815	0.000218702	0.813	0.341182	0.813	0.000130644	0.813	0.107629	0.813	0.0238481	0.813	0.000283917	0.813	0.00237808	0.813	0.0244193	0.813	7.22734e-05	0.813	0	0.815	0.000118454	0.815	0.00600892	0.815	0.000777475
0.817	0.0654737	0.817	9.5838e-05	0.817	0.00101681	0.818	0.0183075	0.818	0.000192278	0.818	0.000640085	0.819	0.0103731	0.819	9.2423e-06	0.819	0.000109351	0.816	0.375301	0.816	0.000152419	0.816	0.101298	0.817	0.0258355	0.817	0.000279918	0.817	0.00871968	0.817	0.0183143	0.817	7.22734e-05	0.817	0.000187641	0.819	0	0.819	0.00627018	0.819	0.000777475
0.82	0.0800237	0.82	7.18785e-05	0.82	0.000813447	0.822	0.0196152	0.822	0.000192278	0.822	0.000602439	0.823	0.00829838	0.823	0.000240294	0.823	0.000109351	0.82	0.375301	0.82	0.000174194	0.82	0.101298	0.821	0.0258355	0.821	0.00027592	0.821	0.0095124	0.821	0.0183143	0.821	7.22734e-05	0.821	0.000187641	0.823	0	0.823	0.00627018	0.823	0.000888545
0.824	0.0800237	0.824	5.98987e-05	0.824	0.000813447	0.826	0.0196152	0.826	0.000206521	0.826	0.00048948	0.827	0.00622368	0.827	0.000240294	0.827	0.000109351	0.824	0.375301	0.824	0.000174194	0.824	0.101298	0.825	0.0278229	0.825	0.000263923	0.825	0.0103051	0.825	0.0213668	0.825	7.22734e-05	0.825	0.000187641	0.827	0	0.827	0.00600892	0.827	0.000999616
0.828	0.0727487	0.828	0.000419282	0.828	0.000813447	0.83	0.0169998	0.83	0.000199399	0.83	0.000527133	0.83	0.00622368	0.83	0.000258779	0.83	0.000109351	0.828	0.341182	0.828	0.000174194	0.828	0.101298	0.829	0.0317977	0.829	0.000259924	0.829	0.0110978	0.829	0.0244193	0.829	0.000240907	0.829	0.00028147	0.831	0.000236907	0.831	0.00600892	0.831	0.00122174
0.832	0.0800237	0.832	0.000610953	0.832	0.000813447	0.834	0.0169998	0.834	0.000199399	0.834	0.00048948	0.834	0.00622368	0.834	0.000258779	0.834	0.000218702	0.832	0.341182	0.832	0.000174194	0.832	0.0949665	0.832	0.0337851	0.832	7.99784e-06	0.832	0.0110978	0.832	0.0244193	0.832	0.000240907	0.832	0.000469129	0.835	0.000236907	0.835	0.00418012	0.835	0.000999616
0.836	0.0727487	0.836	0.000646892	0.836	0.000610085	0.838	0.0183075	0.838	0.000206521	0.838	0.00048948	0.838	0.00622368	0.838	0.000258779	0.838	0.000218702	0.836	0.375301	0.836	0.000174194	0.836	0.0949665	0.836	0.0317977	0.836	1.1996e-05	0.836	0.0107015	0.836	0.0854671	0.836	0.00115635	0.836	0.000375299	0.839	0.000355361	0.839	0.00849088	0.839	0.000888545
0.84	0.0654737	0.84	0.000634913	0.84	0.000610085	0.842	0.0183075	0.842	0.000712139	0.842	0.00109191	0.842	0.00414939	0.842	0.000258779	0.842	0.000164026	0.84	0.341182	0.84	0.000174194	0.84	0.101298	0.84	0.0317977	0.84	0.000199942	0.84	0.0107015	0.84	0.0915721	0.84	0.00257769	0.84	0.00243949	0.842	0.000592245	0.842	0.00757648	0.842	0.000888545
0.844	0.0654737	0.844	0.00184484	0.844	0.000406723	0.845	0.0183075	0.845	0.000733504	0.845	0.00109191	0.846	0.00207469	0.846	0.000378925	0.846	0.000218702	0.843	0.307063	0.843	0.000195969	0.843	0.107629	0.844	0.0337851	0.844	0.000483858	0.844	0.0114941	0.844	0.115991	0.844	0.00267406	0.844	0.00243949	0.846	0.0062779	0.846	0.00770711	0.846	0.00111069
0.847	0.0727487	0.847	0.00194068	0.847	0.000203362	0.849	0.0196152	0.849	0.00103972	0.849	0.00327573	0.85	0.00414939	0.85	0.000674672	0.85	0.000164026	0.847	0.341182	0.847	0.00150243	0.847	0.12029	0.848	0.0317977	0.848	0.000503853	0.848	0.0103051	0.848	0.115991	0.848	0.00277042	0.848	0.00262715	0.85	0.00663324	0.85	0.0125404	0.85	0.000444262
0.851	0.0800237	0.851	0.00216829	0.851	0.000203362	0.853	0.0196152	0.853	0.00108245	0.853	0.00346399	0.854	0.0539408	0.854	0.000683914	0.854	0.000273377	0.851	0.409419	0.851	0.00182904	0.851	0.126622	0.852	0.0317977	0.852	0.000619818	0.852	0.00396352	0.852	0.115991	0.852	0.00356541	0.852	0.00628642	0.854	0.00687015	0.854	0.018288	0.854	0.00122174
0.855	0.0654737	0.855	0.00220422	0.855	0.000610085	0.857	0.0183075	0.857	0.00110382	0.857	0.00353929	0.857	0.429452	0.857	0.000526799	0.857	0.00306176	0.855	0.409419	0.855	0.00189436	0.855	0.132953	0.856	0.0337851	0.856	0.000631815	0.856	0.00356716	0.856	0.119044	0.856	0.00542038	0.856	0.0076	0.858	0.0069886	0.858	0.0256033	0.858	0.00410951
0.859	0.0654737	0.859	0.00282716	0.859	0.000406723	0.861	0.0196152	0.861	0.00147413	0.861	0.00365225	0.861	0.452273	0.861	0.000748609	0.861	0.00470198	0.859	0.375301	0.859	0.00195968	0.859	0.139284	0.859	0.0337851	0.859	0.000639813	0.859	0.00396352	0.859	0.238088	0.859	0.00551675	0.859	0.00778766	0.862	0.00758085	0.862	0.0266483	0.862	0.00577556
0.863	0.0654737	0.863	0.00300685	0.863	0.00976117	0.865	0.101999	0.865	0.00167353	0.865	0.0036146	0.865	0.470945	0.865	0.000767093	0.865	0.00492068	0.863	0.375301	0.863	0.00200323	0.863	0.132953	0.863	0.0317977	0.863	0.000627816	0.863	0.00435988	0.863	0.354079	0.863	0.00604674	0.863	0.0079753	0.866	0.0117266	0.866	0.0267789	0.866	0.00599768
0.867	0.181871	0.867	0.00364176	0.867	0.0105746	0.868	0.128153	0.868	0.00168065	0.868	0.00527129	0.869	0.504139	0.869	0.000767093	0.869	0.00503002	0.866	0.375301	0.866	0.00198146	0.866	0.139284	0.867	0.0317977	0.867	0.000663806	0.867	0.00475616	0.867	0.41818	0.867	0.006914	0.867	0.00928889	0.869	0.0145694	0.869	0.0257339	0.869	0.00677515
0.871	0.189146	0.871	0.00395323	0.871	0.0109813	0.872	0.132076	0.872	0.00182308	0.872	0.00523364	0.873	0.58505	0.873	0.000804062	0.873	0.00699829	0.87	0.341182	0.87	0.00222098	0.87	0.164608	0.871	0.0337851	0.871	0.00064781	0.871	0.00515252	0.871	0.372394	0.871	0.0076849	0.871	0.0127605	0.873	0.01682	0.873	0.0314816	0.873	0.0109958
0.874	0.356469	0.874	0.0063611	0.874	0.0111847	0.876	0.185691	0.876	0.00178747	0.876	0.00463121	0.877	0.58505	0.877	0.00132162	0.877	0.00710765	0.874	0.341182	0.874	0.00365808	0.874	0.158278	0.875	0.0317977	0.875	0.00044387	0.875	0.00554888	0.875	0.631849	0.875	0.0089617	0.875	0.0218617	0.877	0.0167016	0.877	0.0401031	0.877	0.0115511
0.878	0.763859	0.878	0.00626526	0.878	0.011388	0.88	0.239306	0.88	0.00200111	0.88	0.0045559	0.88	0.580901	0.88	0.00202402	0.88	0.00880254	0.878	0.375301	0.878	0.00370163	0.878	0.164608	0.879	0.0337851	0.879	0.000167951	0.879	0.00475616	0.879	0.732578	0.879	0.0169839	0.879	0.0225185	0.881	0.0170569	0.881	0.04154	0.881	0.0139946
0.882	1.50589	0.882	0.00660069	0.882	0.0225726	0.884	0.244537	0.884	0.00202247	0.884	0.00240973	0.884	0.564303	0.884	0.00192235	0.884	0.0103334	0.882	0.341182	0.882	0.0024605	0.882	0.158278	0.883	0.0317977	0.883	0.000167951	0.883	0.00515252	0.883	0.750893	0.883	0.0212238	0.883	0.0287111	0.885	0.0174123	0.885	0.047157	0.885	0.0141057
0.886	2.3716	0.886	0.00864918	0.886	0.0321304	0.888	0.245845	0.888	0.00205808	0.888	0.00240973	0.888	0.516587	0.888	0.00197781	0.888	0.0104428	0.886	0.307063	0.886	0.00315727	0.886	0.164608	0.886	0.0337851	0.886	7.19791e-05	0.886	0.00475616	0.886	0.76005	0.886	0.0211034	0.886	0.0286173	0.889	0.0176492	0.889	0.0547335	0.889	0.0182152
0.89	2.52437	0.89	0.00918826	0.89	0.0388412	0.892	0.244537	0.892	0.00218627	0.892	0.00237208	0.892	0.211614	0.892	0.00195932	0.892	0.00765439	0.89	0.341182	0.89	0.00337502	0.89	0.164608	0.89	0.0337851	0.89	0.000255925	0.89	0.00554888	0.89	1.11413	0.89	0.0224765	0.89	0.0390321	0.892	0.0203735	0.892	0.0540804	0.892	0.0156606
0.894	2.58257	0.894	0.0114045	0.894	0.0490091	0.895	0.236691	0.895	0.00203672	0.895	0.00237208	0.896	0.213688	0.896	0.00228279	0.896	0.0067796	0.893	0.341182	0.893	0.00337502	0.893	0.164608	0.894	0.0337851	0.894	0.000259924	0.894	0.00475616	0.894	1.33696	0.894	0.0278005	0.894	0.0415654	0.896	0.028902	0.896	0.0556479	0.896	0.0189927
0.897	2.59712	0.897	0.0118118	0.897	0.0414848	0.899	0.152999	0.899	0.00215778	0.899	0.00229678	0.9	0.248957	0.9	0.00244915	0.9	0.0067796	0.897	0.375301	0.897	0.00337502	0.897	0.158278	0.898	0.0337851	0.898	0.000263923	0.898	0.00475616	0.898	1.69714	0.898	0.0277283	0.898	0.0493531	0.9	0.0255854	0.9	0.0666208	0.9	0.0252125
0.901	2.63349	0.901	0.0114644	0.901	0.0418916	0.903	0.126845	0.903	0.00227172	0.903	0.000602439	0.904	0.226136	0.904	0.00250461	0.904	0.0118643	0.901	0.375301	0.901	0.00330969	0.901	0.158278	0.902	0.0317977	0.902	0.000219935	0.902	0.00475616	0.902	1.70019	0.902	0.032185	0.902	0.0482272	0.904	0.0296127	0.904	0.0696252	0.904	0.032543
0.905	2.67714	0.905	0.0114284	0.905	0.0418916	0.907	0.202691	0.907	0.00257082	0.907	0.00120487	0.907	0.176345	0.907	0.00263399	0.907	0.012083	0.905	0.443532	0.905	0.00330969	0.905	0.132953	0.906	0.0298103	0.906	0.000215936	0.906	0.00554888	0.906	2.06343	0.906	0.0311491	0.906	0.0445679	0.908	0.0334031	0.908	0.0654451	0.908	0.0313213
0.909	2.63349	0.909	0.011081	0.909	0.0414848	0.911	0.152999	0.911	0.00210793	0.911	0.00120487	0.911	0.219912	0.911	0.00207023	0.911	0.0127391	0.909	0.477651	0.909	0.00182904	0.909	0.132953	0.909	0.0337851	0.909	0.000219935	0.909	0.00554888	0.909	1.89555	0.909	0.0339677	0.909	0.0441926	0.912	0.034943	0.912	0.0696252	0.912	0.0350976
0.913	2.18973	0.913	0.0114524	0.913	0.0402647	0.915	0.104615	0.915	0.0019299	0.915	0.00120487	0.915	0.248957	0.915	0.00127541	0.915	0.0111535	0.913	2.35415	0.913	0.00226453	0.913	0.139284	0.913	0.0317977	0.913	0.000219935	0.913	0.00554888	0.913	2.38088	0.913	0.0327873	0.913	0.050479	0.916	0.0293758	0.916	0.0731522	0.916	0.0338758
0.917	1.66594	0.917	0.0120034	0.917	0.0286734	0.919	0.105922	0.919	0.00150974	0.919	0.00124252	0.919	0.300823	0.919	0.00132162	0.919	0.012247	0.916	2.4565	0.916	0.00344034	0.916	0.424185	0.917	0.121229	0.917	0.00030791	0.917	0.00554888	0.917	2.41751	0.917	0.0322814	0.917	0.0516988	0.919	0.0294943	0.919	0.072891	0.919	0.0349865
0.921	1.3022	0.921	0.0109612	0.921	0.0286734	0.922	0.10723	0.922	0.00148837	0.922	0.00128017	0.923	0.288376	0.923	0.00185766	0.923	0.0121923	0.92	2.52473	0.92	0.00307017	0.92	0.430515	0.921	0.14309	0.921	0.00030791	0.921	0.00594524	0.921	3.11041	0.921	0.0389063	0.921	0.0491654	0.923	0.0286651	0.923	0.0705396	0.923	0.0383185
0.924	1.28765	0.924	0.0114763	0.924	0.0223693	0.926	0.10723	0.926	0.0013317	0.926	0.00131782	0.927	0.280077	0.927	0.00224583	0.927	0.0140513	0.924	2.59297	0.924	0.00298308	0.924	0.443177	0.925	0.238483	0.925	0.00013596	0.925	0.00515252	0.925	3.04936	0.925	0.0399422	0.925	0.0411901	0.927	0.0290205	0.927	0.0798143	0.927	0.0445384
0.928	1.29492	0.928	0.00935597	0.928	0.0134216	0.93	0.104615	0.93	0.00138155	0.93	0.00131782	0.931	0.423228	0.931	0.0028096	0.931	0.0158555	0.928	2.62709	0.928	0.00307017	0.928	0.5698	0.929	0.24842	0.929	0.000139959	0.929	0.0110978	0.929	3.01883	0.929	0.0396049	0.929	0.0507605	0.931	0.0220319	0.931	0.0987555	0.931	0.0523131
0.932	1.28765	0.932	0.00947576	0.932	0.014235	0.934	0.101999	0.934	0.00145989	0.934	0.00387816	0.934	0.414929	0.934	0.00272642	0.934	0.0188079	0.932	2.59297	0.932	0.00481212	0.932	0.588793	0.933	0.252394	0.933	0.000187945	0.933	0.0110978	0.933	2.88147	0.933	0.0423994	0.933	0.0485087	0.935	0.0274806	0.935	0.1079	0.935	0.0468708
0.936	1.16398	0.936	0.00972733	0.936	0.0195223	0.938	0.0980764	0.938	0.00134594	0.938	0.00399112	0.938	0.417004	0.938	0.00270793	0.938	0.0250954	0.936	2.52473	0.936	0.00603148	0.936	0.588793	0.936	0.252394	0.936	0.000191944	0.936	0.0110978	0.936	3.05851	0.936	0.0415563	0.936	0.0560148	0.939	0.0259407	0.939	0.120309	0.939	0.0466487
0.94	1.49862	0.94	0.0100268	0.94	0.0276566	0.942	0.0169998	0.942	0.000875931	0.942	0.00353929	0.942	0.491691	0.942	0.00251385	0.942	0.0254782	0.94	2.42238	0.94	0.00572664	0.94	0.582463	0.94	0.453118	0.94	0.000191944	0.94	0.0103051	0.94	2.76548	0.94	0.0452903	0.94	0.065679	0.943	0.0287836	0.943	0.124098	0.943	0.050425
0.944	1.52044	0.944	0.0100148	0.944	0.0351808	0.945	0.0169998	0.945	0.000890174	0.945	0.00353929	0.946	0.612021	0.946	0.0027449	0.946	0.026845	0.943	2.28591	0.943	0.00574841	0.943	0.563469	0.944	0.461068	0.944	0.000187945	0.944	0.0107015	0.944	2.8479	0.944	0.0445917	0.944	0.0562963	0.946	0.03364	0.946	0.121877	0.946	0.0502029
0.948	1.60047	0.948	0.00932003	0.948	0.0400614	0.949	0.0640765	0.949	0.00115367	0.949	0.0036146	0.95	0.587125	0.95	0.00328094	0.95	0.031547	0.947	0.409419	0.947	0.00520405	0.947	0.544475	0.948	0.474979	0.948	0.000179947	0.948	0.0107015	0.948	2.35036	0.948	0.0439894	0.948	0.0648346	0.95	0.0453667	0.95	0.129323	0.95	0.05198
0.951	1.42587	0.951	0.00884085	0.951	0.054093	0.953	0.0666917	0.953	0.00137443	0.953	0.00421703	0.954	0.605797	0.954	0.00304989	0.954	0.0310003	0.951	0.375301	0.951	0.00398469	0.951	0.259576	0.952	0.383561	0.952	8.39751e-05	0.952	0.0107015	0.952	2.67696	0.952	0.0470007	0.952	0.0657729	0.954	0.0531844	0.954	0.124359	0.954	0.0500918
0.955	1.44042	0.955	0.00918826	0.955	0.0567366	0.957	0.0706149	0.957	0.00149549	0.957	0.00459355	0.957	0.595423	0.957	0.00267096	0.957	0.0313283	0.955	0.341182	0.955	0.00348388	0.955	0.253244	0.956	0.363687	0.956	7.5978e-05	0.956	0.0107015	0.956	2.62202	0.956	0.0424717	0.956	0.071684	0.958	0.0547243	0.958	0.126971	0.958	0.048759
0.959	1.62229	0.959	0.00988307	0.959	0.0764622	0.961	0.121615	0.961	0.0016308	0.961	0.00451825	0.961	0.535259	0.961	0.00282808	0.961	0.031875	0.959	0.341182	0.959	0.00357098	0.959	0.392529	0.96	0.270281	0.96	7.19791e-05	0.96	0.022592	0.96	2.39309	0.96	0.0430981	0.96	0.0686815	0.962	0.0508154	0.962	0.115607	0.962	0.0549788
0.963	1.79689	0.963	0.0103383	0.963	0.0847999	0.965	0.125538	0.965	0.00185156	0.965	0.00440529	0.965	0.441899	0.965	0.00263399	0.965	0.0417164	0.963	0.307063	0.963	0.00341856	0.963	0.607787	0.963	0.262331	0.963	6.79802e-05	0.963	0.0174394	0.963	2.5274	0.963	0.047603	0.963	0.0643654	0.966	0.0538951	0.966	0.118219	0.966	0.0473151
0.967	2.63349	0.967	0.012866	0.967	0.111643	0.969	0.126845	0.969	0.00269189	0.969	0.00357695	0.969	0.668036	0.969	0.00500921	0.969	0.0423725	0.967	0.272944	0.967	0.00158952	0.967	0.633112	0.967	0.252394	0.967	0.000139959	0.967	0.0352752	0.967	2.96694	0.967	0.0503975	0.967	0.0608938	0.969	0.0565011	0.969	0.152967	0.969	0.0576444
0.971	3.3537	0.971	0.015741	0.971	0.108186	0.972	0.230153	0.972	0.00322599	0.972	0.0036899	0.973	1.01658	0.973	0.00685763	0.973	0.0316563	0.97	0.580007	0.97	0.00102339	0.97	0.658436	0.971	0.329902	0.971	0.000151955	0.971	0.0364642	0.971	2.96999	0.971	0.0499157	0.971	0.0577975	0.973	0.0633712	0.973	0.154142	0.973	0.0559784
0.974	3.85567	0.974	0.0174541	0.974	0.107983	0.976	0.317768	0.976	0.00448648	0.976	0.00372756	0.977	1.37964	0.977	0.00965798	0.977	0.0370144	0.974	1.46708	0.974	0.00132823	0.974	0.79139	0.975	0.131166	0.975	0.00037589	0.975	0.0566781	0.975	3.19893	0.975	0.051048	0.975	0.0614568	0.977	0.0813757	0.977	0.169948	0.977	0.0562005
0.978	4.12484	0.978	0.019275	0.978	0.106762	0.98	0.325614	0.98	0.00819672	0.98	0.00380286	0.981	1.54146	0.981	0.0119315	0.981	0.0470198	0.978	3.65063	0.978	0.00311372	0.978	0.816713	0.979	0.158989	0.979	0.00064781	0.979	0.0582635	0.979	3.36376	0.979	0.0507589	0.979	0.0647408	0.981	0.0959452	0.981	0.199993	0.981	0.0706394
0.982	5.54343	0.982	0.0198859	0.982	0.120184	0.984	0.28246	0.984	0.0107604	0.984	0.0037652	0.984	2.19705	0.984	0.0160073	0.984	0.0496441	0.982	3.88946	0.982	0.00324437	0.982	0.810382	0.983	0.149052	0.983	0.000919731	0.983	0.0590562	0.983	3.75141	0.983	0.0484221	0.983	0.0706519	0.985	0.11087	0.985	0.227425	0.985	0.0836344
0.986	6.78743	0.986	0.0242584	0.986	0.111643	0.988	0.341306	0.988	0.0137372	0.988	0.00591138	0.988	2.85471	0.988	0.0190942	0.988	0.0552209	0.986	4.06005	0.986	0.00333147	0.986	1.3232	0.986	0.153026	0.986	0.00145158	0.986	0.0586598	0.986	3.6751	0.986	0.047603	0.986	0.0773136	0.989	0.163936	0.989	0.248718	0.989	0.137947
0.99	6.46734	0.99	0.0243782	0.99	0.117337	0.992	0.409305	0.992	0.0165359	0.992	0.0056478	0.992	3.78	0.992	0.0217004	0.992	0.070639	0.99	5.83419	0.99	0.00378872	0.99	1.45616	0.99	0.155014	0.99	0.00156754	0.99	0.0693613	0.99	3.53164	0.99	0.0529029	0.99	0.0825679	0.993	0.223991	0.993	0.288429	0.993	0.19337
0.994	7.30394	0.994	0.0262949	0.994	0.130759	0.996	0.409305	0.996	0.0217915	0.996	0.0056478	0.996	4.0912	0.996	0.0241958	0.996	0.0800976	0.993	12.9307	0.993	0.00361453	0.993	1.72206	0.994	0.151039	0.994	0.00168351	0.994	0.0614343	0.994	3.50111	0.994	0.0524452	0.994	0.107244	0.996	0.281676	0.996	0.331667	0.996	0.212474
0.998	7.85683	0.998	0.0277564	0.998	0.124658	0.999	0.410613	0.999	0.0248679	0.999	0.00820814	1	4.76546	1	0.0271902	1	0.0896109	0.997	16.5814	0.997	0.00383227	0.997	1.96265	0.998	0.145077	0.998	0.0023913	0.998	0.0606416	0.998	3.71783	0.998	0.0471694	0.998	0.12282	1	0.318041	1	0.336631	1	0.238797
1.001	7.50036	1.001	0.0272773	1.001	0.149061	1.003	0.58192	1.003	0.0288772	1.003	0.00655146	1.004	5.26338	1.004	0.0263584	1.004	0.100272	1.001	18.8673	1.001	0.0037234	1.001	2.1969	1.002	0.331889	1.002	0.00230333	1.002	0.0428058	1.002	3.14093	1.002	0.0475789	1.002	0.132859	1.004	0.348956	1.004	0.331144	1.004	0.261566
1.005	8.0387	1.005	0.0251928	1.005	0.172243	1.007	0.546612	1.007	0.0327798	1.007	0.00696563	1.008	5.61607	1.008	0.025693	1.008	0.11487	1.005	20.5391	1.005	0.00577018	1.005	2.76037	1.006	0.250407	1.006	0.00236331	1.006	0.0697577	1.006	3.15619	1.006	0.0455794	1.006	0.128919	1.008	0.382359	1.008	0.357009	1.008	0.287112
1.009	7.47854	1.009	0.0286669	1.009	0.181191	1.011	0.482536	1.011	0.0328652	1.011	0.00715389	1.011	5.93141	1.011	0.0261459	1.011	0.120502	1.009	23.6438	1.009	0.00563954	1.009	2.6654	1.01	0.333876	1.01	0.00242729	1.01	0.0523182	1.01	3.99866	1.01	0.0418694	1.01	0.117565	1.012	0.384847	1.012	0.370333	1.012	0.299884
1.013	7.84956	1.013	0.0271694	1.013	0.195019	1.015	0.507382	1.015	0.0324237	1.015	0.00809519	1.015	6.309	1.015	0.0276338	1.015	0.123345	1.013	24.2921	1.013	0.00400647	1.013	3.16556	1.013	0.317977	1.013	0.00225534	1.013	0.0772884	1.013	4.18485	1.013	0.0400627	1.013	0.125072	1.016	0.409366	1.016	0.377779	1.016	0.339203
1.017	6.72923	1.017	0.0293737	1.017	0.187495	1.019	0.618535	1.019	0.0326445	1.019	0.00884823	1.019	6.57455	1.019	0.0254065	1.019	0.132366	1.017	24.9744	1.017	0.00637986	1.017	4.3748	1.017	0.355737	1.017	0.00235531	1.017	0.0784774	1.017	4.09023	1.017	0.0459167	1.017	0.116252	1.02	0.437557	1.02	0.376342	1.02	0.356307
1.021	7.0857	1.021	0.030943	1.021	0.213525	1.022	0.562305	1.022	0.0335774	1.022	0.00794458	1.023	7.17205	1.023	0.0277078	1.023	0.130945	1.02	26.2368	1.02	0.00831777	1.02	4.16587	1.021	0.387535	1.021	0.00211938	1.021	0.0792701	1.021	4.05055	1.021	0.046808	1.021	0.12282	1.023	0.429147	1.023	0.373468	1.023	0.345867
1.025	8.22057	1.025	0.0312425	1.025	0.210068	1.026	0.592381	1.026	0.0348877	1.026	0.0122746	1.027	7.1928	1.027	0.0268113	1.027	0.121759	1.024	25.4179	1.024	0.00910165	1.024	4.07091	1.025	0.383561	1.025	0.0027272	1.025	0.0677759	1.025	4.13602	1.025	0.044929	1.025	0.12798	1.027	0.396337	1.027	0.351914	1.027	0.304216
1.028	8.56977	1.028	0.0310508	1.028	0.233861	1.03	0.628996	1.03	0.0344177	1.03	0.0131029	1.031	7.77992	1.031	0.0272642	1.031	0.124876	1.028	18.2532	1.028	0.00955891	1.028	4.71668	1.029	0.395485	1.029	0.00271121	1.029	0.0868008	1.029	4.37716	1.029	0.0462539	1.029	0.10837	1.031	0.379872	1.031	0.321086	1.031	0.303439
1.032	9.18813	1.032	0.0328477	1.032	0.270262	1.034	0.674766	1.034	0.0357138	1.034	0.0123875	1.034	8.22805	1.034	0.0268113	1.034	0.140731	1.032	14.9096	1.032	0.00931939	1.032	4.22919	1.033	0.453118	1.033	0.00233132	1.033	0.0871971	1.033	4.00476	1.033	0.0499639	1.033	0.101333	1.035	0.386505	1.035	0.320172	1.035	0.320876
1.036	9.95199	1.036	0.0332311	1.036	0.229997	1.038	0.640766	1.038	0.038192	1.038	0.0143831	1.038	8.84836	1.038	0.0275876	1.038	0.145051	1.036	12.7943	1.036	0.011475	1.036	4.11523	1.037	0.371636	1.037	0.00263923	1.037	0.086008	1.037	4.56946	1.037	0.0499639	1.037	0.0979556	1.039	0.383425	1.039	0.306978	1.039	0.322653
1.04	8.72981	1.04	0.0325482	1.04	0.234064	1.042	0.585843	1.042	0.0407557	1.042	0.0141572	1.042	9.20313	1.042	0.0307761	1.042	0.156641	1.04	11.9413	1.04	0.00884036	1.04	3.55809	1.04	0.457093	1.04	0.00266722	1.04	0.0574708	1.04	4.74344	1.04	0.0531438	1.04	0.104336	1.043	0.387097	1.043	0.310113	1.043	0.311102
1.044	9.06446	1.044	0.0299966	1.044	0.264161	1.046	0.59892	1.046	0.0438678	1.046	0.0143078	1.046	9.33383	1.046	0.0316449	1.046	0.17873	1.044	7.98362	1.044	0.00875326	1.044	3.51377	1.044	0.472992	1.044	0.00235931	1.044	0.0558854	1.044	4.41073	1.044	0.0566129	1.044	0.106775	1.046	0.421922	1.046	0.308154	1.046	0.323542
1.048	8.67161	1.048	0.0295893	1.048	0.265381	1.049	0.584535	1.049	0.0462249	1.049	0.0143454	1.05	9.77573	1.05	0.0297965	1.05	0.188134	1.047	5.39065	1.047	0.00853552	1.047	3.22254	1.048	0.482929	1.048	0.00222335	1.048	0.0313116	1.048	4.23674	1.048	0.0578174	1.048	0.099363	1.05	0.404154	1.05	0.32618	1.05	0.284113
1.051	9.52277	1.051	0.0302002	1.051	0.271685	1.053	0.568843	1.053	0.0466309	1.053	0.0139689	1.054	9.66992	1.054	0.0320885	1.054	0.198959	1.051	5.39065	1.051	0.00605325	1.051	2.29819	1.052	0.455105	1.052	0.00181947	1.052	0.030519	1.052	4.23064	1.052	0.0538425	1.052	0.0942963	1.054	0.383781	1.054	0.310897	1.054	0.300218
1.055	8.46064	1.055	0.0252288	1.055	0.272702	1.057	0.576689	1.057	0.0471222	1.057	0.0119357	1.058	9.64503	1.058	0.0308131	1.058	0.212409	1.055	3.85534	1.055	0.00415889	1.055	2.03229	1.056	0.480941	1.056	0.00151956	1.056	0.0293299	1.056	4.53283	1.056	0.0521561	1.056	0.0797531	1.058	0.395034	1.058	0.319388	1.058	0.275005
1.059	7.82046	1.059	0.0280919	1.059	0.299138	1.061	0.630304	1.061	0.0464742	1.061	0.00753041	1.061	9.53507	1.061	0.0334471	1.061	0.235044	1.059	2.62709	1.059	0.00302662	1.059	1.98797	1.06	0.482929	1.06	0.000859748	1.06	0.0289336	1.06	4.45652	1.06	0.0493134	1.06	0.0805976	1.062	0.408182	1.062	0.321086	1.062	0.285446
1.063	8.19148	1.063	0.0286309	1.063	0.270262	1.065	0.591074	1.065	0.0461965	1.065	0.0073045	1.065	9.67822	1.065	0.0354249	1.065	0.252376	1.063	4.913	1.063	0.0037234	1.063	0.943336	1.063	0.548511	1.063	0.00105169	1.063	0.00396352	1.063	5.07311	1.063	0.0479885	1.063	0.0859457	1.066	0.424291	1.066	0.351784	1.066	0.289666
1.067	7.34759	1.067	0.0257319	1.067	0.242808	1.069	0.61592	1.069	0.0447366	1.069	0.00557251	1.069	9.71764	1.069	0.0379203	1.069	0.234169	1.067	6.0389	1.067	0.00367985	1.067	0.943336	1.067	0.532613	1.067	0.000987711	1.067	0.0432022	1.067	5.37529	1.067	0.0427849	1.067	0.0772198	1.07	0.441822	1.07	0.360928	1.07	0.281336
1.071	7.18755	1.071	0.0259475	1.071	0.25806	1.073	0.536151	1.073	0.0402501	1.073	0.00380286	1.073	9.56412	1.073	0.0403602	1.073	0.226132	1.07	6.07301	1.07	0.00150243	1.07	1.3422	1.071	0.423308	1.071	0.000799766	1.071	0.0515255	1.071	4.90522	1.071	0.0425922	1.071	0.0871655	1.073	0.459471	1.073	0.393977	1.073	0.268785
1.075	7.91503	1.075	0.0299607	1.075	0.25623	1.076	0.541382	1.076	0.0376508	1.076	0.00451825	1.077	9.74461	1.077	0.0446208	1.077	0.22143	1.074	5.04947	1.074	0.00215565	1.074	1.43716	1.075	0.490878	1.075	0.000731786	1.075	0.0539037	1.075	5.02121	1.075	0.0432426	1.075	0.0865087	1.077	0.454141	1.077	0.404166	1.077	0.284113
1.078	8.59159	1.078	0.0305956	1.078	0.223896	1.08	0.551843	1.08	0.0379855	1.08	0.00508303	1.081	10.2425	1.081	0.0452585	1.081	0.20973	1.078	5.01535	1.078	0.00217743	1.078	1.41817	1.079	0.419333	1.079	0.000739784	1.079	0.0562818	1.079	4.76481	1.079	0.0446881	1.079	0.0898864	1.081	0.442532	1.081	0.402729	1.081	0.280336
1.082	8.69344	1.082	0.0317696	1.082	0.235894	1.084	0.553151	1.084	0.0338052	1.084	0.00387816	1.085	10.6056	1.085	0.0496023	1.085	0.207488	1.082	7.50597	1.082	0.0021992	1.082	1.24723	1.083	0.419333	1.083	0.00078377	1.083	0.0776846	1.083	4.86554	1.083	0.045194	1.083	0.101709	1.085	0.45343	1.085	0.383788	1.085	0.284557
1.086	9.58825	1.086	0.0298888	1.086	0.225116	1.088	0.444613	1.088	0.0327157	1.088	0.00685268	1.088	10.7965	1.088	0.0513213	1.088	0.199779	1.086	7.02832	1.086	0.00339679	1.086	0.937005	1.087	0.417345	1.087	0.000827758	1.087	0.0788737	1.087	5.03342	1.087	0.0411226	1.087	0.0970173	1.089	0.450469	1.089	0.416184	1.089	0.266009
1.09	10.534	1.09	0.0343931	1.09	0.212915	1.092	0.419767	1.092	0.0308214	1.092	0.00884823	1.092	10.172	1.092	0.0557575	1.092	0.201638	1.09	9.4507	1.09	0.00398469	1.09	1.51314	1.09	0.357725	1.09	0.000907735	1.09	0.0915569	1.09	4.80449	1.09	0.0439412	1.09	0.101427	1.093	0.428437	1.093	0.41331	1.093	0.293553
1.094	12.1708	1.094	0.0334946	1.094	0.189529	1.096	0.252383	1.096	0.0284357	1.096	0.0109944	1.096	10.4541	1.096	0.0600828	1.096	0.180315	1.094	9.4507	1.094	0.00400647	1.094	1.97531	1.094	0.343813	1.094	0.000931728	1.094	0.103051	1.094	4.71903	1.094	0.0458444	1.094	0.110247	1.097	0.436018	1.097	0.445445	1.097	0.289888
1.098	12.5637	1.098	0.0342493	1.098	0.185665	1.099	0.206614	1.099	0.0261213	1.099	0.0131782	1.1	10.1367	1.1	0.0618296	1.1	0.159649	1.097	7.67656	1.097	0.00293953	1.097	2.26021	1.098	0.244445	1.098	0.000651809	1.098	0.103051	1.098	4.5603	1.098	0.0482775	1.098	0.106306	1.1	0.432227	1.1	0.419972	1.1	0.312546
1.102	13.182	1.102	0.0376754	1.102	0.200103	1.103	0.130769	1.103	0.0259503	1.103	0.0178471	1.104	9.75291	1.104	0.063105	1.104	0.159156	1.101	6.6189	1.101	0.00291775	1.101	2.32985	1.102	0.325927	1.102	0.000435873	1.102	0.0642087	1.102	4.62135	1.102	0.0521079	1.102	0.114282	1.104	0.418605	1.104	0.412004	1.104	0.308103
1.105	12.8328	1.105	0.0370405	1.105	0.194613	1.107	0.146461	1.107	0.0266767	1.107	0.0201062	1.108	9.26329	1.108	0.0655911	1.108	0.162765	1.105	6.65302	1.105	0.0028742	1.105	1.86135	1.106	0.467029	1.106	0.000355896	1.106	0.0586598	1.106	5.28372	1.106	0.0523248	1.106	0.106588	1.108	0.415881	1.108	0.381567	1.108	0.335426
1.109	12.5855	1.109	0.0360582	1.109	0.20295	1.111	0.189614	1.111	0.0266981	1.111	0.0217629	1.111	8.70729	1.111	0.0679571	1.111	0.156915	1.109	6.48243	1.109	0.0021992	1.109	1.76638	1.11	0.467029	1.11	0.000355896	1.11	0.0570745	1.11	5.39971	1.11	0.0501566	1.11	0.109403	1.112	0.405102	1.112	0.358968	1.112	0.332094
1.113	11.9744	1.113	0.0343212	1.113	0.214135	1.115	0.162153	1.115	0.0253165	1.115	0.0220641	1.115	7.89195	1.115	0.0735578	1.115	0.151666	1.113	6.27772	1.113	0.0031355	1.113	1.74106	1.114	0.524663	1.114	0.000651809	1.114	0.0550927	1.114	5.58896	1.114	0.043869	1.114	0.107995	1.116	0.415644	1.116	0.343424	1.116	0.346533
1.117	12.6073	1.117	0.0374598	1.117	0.192376	1.119	0.183076	1.119	0.0273675	1.119	0.023909	1.119	7.36499	1.119	0.0772084	1.119	0.161289	1.117	3.65063	1.117	0.00468147	1.117	1.66508	1.117	0.538574	1.117	0.00061582	1.117	0.0332934	1.117	5.82095	1.117	0.0432426	1.117	0.104993	1.12	0.408537	1.12	0.319257	1.12	0.348532
1.121	12.5127	1.121	0.0414729	1.121	0.218609	1.123	0.188306	1.123	0.0262637	1.123	0.020671	1.123	7.31728	1.123	0.0804062	1.123	0.157352	1.121	3.99181	1.121	0.00400647	1.121	1.61443	1.121	0.580309	1.121	0.000827758	1.121	0.031708	1.121	6.44364	1.121	0.044929	1.121	0.1216	1.123	0.411617	1.123	0.301622	1.123	0.359417
1.125	12.1854	1.125	0.0406823	1.125	0.226743	1.126	0.223614	1.126	0.0262851	1.126	0.0186754	1.127	7.75918	1.127	0.0801012	1.127	0.158063	1.124	1.56943	1.124	0.00357098	1.124	0.993985	1.125	0.576334	1.125	0.00125963	1.125	0.0182321	1.125	6.57489	1.125	0.0429535	1.125	0.112311	1.127	0.438623	1.127	0.299532	1.127	0.330872
1.128	11.276	1.128	0.0430782	1.128	0.227963	1.13	0.279845	1.13	0.0268476	1.13	0.0185625	1.131	7.35254	1.131	0.0815799	1.131	0.170474	1.128	1.60355	1.128	0.00622744	1.128	0.544475	1.129	0.592233	1.129	0.00121165	1.129	0.00475616	1.129	6.73056	1.129	0.0425922	1.129	0.103491	1.131	0.427963	1.131	0.245844	1.131	0.333427
1.132	12.1635	1.132	0.0438928	1.132	0.240368	1.134	0.279845	1.134	0.0272251	1.134	0.0158515	1.135	7.40234	1.135	0.0847037	1.135	0.171075	1.132	1.63766	1.132	0.00635809	1.132	0.392529	1.133	0.576334	1.133	0.00149556	1.133	0.0348788	1.133	6.62068	1.133	0.0394363	1.133	0.108746	1.135	0.426068	1.135	0.244407	1.135	0.318211
1.136	12.8547	1.136	0.0462767	1.136	0.249519	1.138	0.292921	1.138	0.0255373	1.138	0.0181483	1.138	7.40026	1.138	0.0862656	1.138	0.177472	1.136	1.84238	1.136	0.00664116	1.136	0.487495	1.137	0.419333	1.137	0.00163952	1.137	0.0360679	1.137	6.25439	1.137	0.0351241	1.137	0.106494	1.139	0.432227	1.139	0.236961	1.139	0.309992
1.14	13.1747	1.14	0.0464684	1.14	0.25684	1.142	0.354383	1.142	0.0260144	1.142	0.017207	1.142	7.16168	1.142	0.0922638	1.142	0.190266	1.14	1.80826	1.14	0.00666293	1.14	0.79772	1.14	0.264319	1.14	0.00175149	1.14	0.0380496	1.14	5.79653	1.14	0.0354614	1.14	0.118691	1.143	0.454733	1.143	0.222722	1.143	0.280558
1.144	14.4551	1.144	0.0467319	1.144	0.267008	1.146	0.317768	1.146	0.0245047	1.146	0.0152114	1.146	7.08284	1.146	0.0967739	1.146	0.18458	1.144	2.32003	1.144	0.00655406	1.144	0.804051	1.144	0.129178	1.144	0.00174349	1.144	0.0388423	1.144	5.68054	1.144	0.0323296	1.144	0.121412	1.147	0.484227	1.147	0.217889	1.147	0.277449
1.148	15.5536	1.148	0.0536561	1.148	0.258263	1.15	0.473382	1.15	0.026107	1.15	0.0161904	1.15	6.97911	1.15	0.0996944	1.15	0.182994	1.147	2.4565	1.147	0.00540002	1.147	0.8547	1.148	0.0914184	1.148	0.00166751	1.148	0.0519219	1.148	6.27575	1.148	0.0324741	1.148	0.12404	1.15	0.459945	1.15	0.248064	1.15	0.265009
1.152	14.8843	1.152	0.0572858	1.152	0.296495	1.153	0.486459	1.153	0.0284713	1.153	0.0163033	1.154	6.52684	1.154	0.105988	1.154	0.167194	1.151	2.42238	1.151	0.00444195	1.151	0.84837	1.152	0.0914184	1.152	0.0020474	1.152	0.0523182	1.152	5.68969	1.152	0.0309805	1.152	0.113156	1.154	0.477475	1.154	0.248718	1.154	0.288333
1.155	13.2329	1.155	0.0609875	1.155	0.281649	1.157	0.540074	1.157	0.031149	1.157	0.0173199	1.158	6.76335	1.158	0.114094	1.158	0.176324	1.155	3.34357	1.155	0.00742503	1.155	0.892687	1.156	0.194761	1.156	0.00245928	1.156	0.0523182	1.156	5.36614	1.156	0.0289569	1.156	0.103773	1.158	0.497967	1.158	0.222592	1.158	0.268785
1.159	12.7164	1.159	0.0622813	1.159	0.277379	1.161	0.577997	1.161	0.0336984	1.161	0.0171693	1.162	6.52891	1.162	0.129676	1.162	0.177746	1.159	4.46946	1.159	0.00751213	1.159	0.886356	1.16	0.206685	1.16	0.00222735	1.16	0.0998803	1.16	5.60117	1.16	0.030306	1.16	0.128825	1.162	0.477831	1.162	0.221547	1.162	0.274672
1.163	12.018	1.163	0.0615745	1.163	0.293648	1.165	0.585843	1.165	0.0368461	1.165	0.0161904	1.165	7.51852	1.165	0.142772	1.165	0.165717	1.163	6.17536	1.163	0.00590083	1.163	0.873694	1.164	0.186812	1.164	0.00263523	1.164	0.120887	1.164	5.65001	1.164	0.0301373	1.164	0.125259	1.166	0.498086	1.166	0.236438	1.166	0.280003
1.167	10.7886	1.167	0.0633474	1.167	0.286937	1.169	0.584535	1.169	0.0410762	1.169	0.0161904	1.169	7.49569	1.169	0.157069	1.169	0.163257	1.167	6.31184	1.167	0.00635809	1.167	0.753402	1.167	0.192774	1.167	0.00242729	1.167	0.0931424	1.167	6.41922	1.167	0.0319441	1.167	0.137551	1.17	0.511115	1.17	0.245321	1.17	0.271562
1.171	11.0287	1.171	0.064749	1.171	0.315203	1.173	0.644689	1.173	0.0475709	1.173	0.00930006	1.173	7.91892	1.173	0.175923	1.173	0.156641	1.171	6.27772	1.171	0.00805648	1.171	0.645773	1.171	0.194761	1.171	0.00261923	1.171	0.0959168	1.171	7.38378	1.171	0.0377259	1.171	0.142617	1.174	0.491334	1.174	0.252506	1.174	0.285779
1.175	11.7925	1.175	0.0758181	1.175	0.334929	1.176	0.554458	1.176	0.0500349	1.176	0.00960127	1.177	8.55169	1.177	0.189407	1.177	0.145597	1.174	6.31184	1.174	0.00814358	1.174	0.348211	1.175	0.190786	1.175	0.00281118	1.175	0.107807	1.175	7.53945	1.175	0.0358227	1.175	0.123946	1.177	0.489557	1.177	0.277848	1.177	0.289111
1.178	10.5558	1.178	0.0838922	1.178	0.344283	1.18	0.572766	1.18	0.0566507	1.18	0.0116345	1.181	9.55374	1.181	0.204389	1.181	0.146636	1.178	8.76834	1.178	0.00857907	1.178	0.79139	1.179	0.186812	1.179	0.00293514	1.179	0.107411	1.179	7.61576	1.179	0.0378222	1.179	0.117284	1.181	0.48861	1.181	0.283334	1.181	0.27867
1.182	11.5379	1.182	0.0887679	1.182	0.341843	1.184	0.47992	1.184	0.0612012	1.184	0.0106555	1.185	10.1616	1.185	0.219675	1.185	0.153798	1.182	10.7131	1.182	0.00910165	1.182	1.01931	1.183	0.331889	1.183	0.00314708	1.183	0.124454	1.183	7.04496	1.183	0.0399422	1.183	0.117378	1.185	0.531015	1.185	0.272492	1.185	0.26723
1.186	14.4769	1.186	0.101023	1.186	0.335539	1.188	0.490382	1.188	0.0674681	1.188	0.0102037	1.188	10.7301	1.188	0.232309	1.188	0.155493	1.186	13.3743	1.186	0.00916697	1.186	0.974991	1.187	0.379586	1.187	0.00315108	1.187	0.123661	1.187	7.53945	1.187	0.038304	1.187	0.125635	1.189	0.588227	1.189	0.286339	1.189	0.250681
1.19	16.0265	1.19	0.118848	1.19	0.369703	1.192	0.443305	1.192	0.0767615	1.192	0.00892353	1.192	11.0911	1.192	0.242078	1.192	0.146199	1.19	13.7496	1.19	0.00581373	1.19	0.974991	1.191	0.268293	1.191	0.00249127	1.191	0.122076	1.191	7.71344	1.191	0.0370754	1.191	0.125165	1.193	0.590833	1.193	0.325266	1.193	0.261788
1.194	16.7976	1.194	0.141382	1.194	0.390039	1.196	0.427613	1.196	0.0856347	1.196	0.0109191	1.196	11.867	1.196	0.244194	1.196	0.146691	1.194	14.3978	1.194	0.00590083	1.194	1.31687	1.194	0.272268	1.194	0.00247528	1.194	0.108204	1.194	7.82333	1.194	0.033245	1.194	0.121506	1.197	0.608364	1.197	0.378432	1.197	0.272117
1.198	17.5324	1.198	0.159722	1.198	0.388615	1.2	0.370075	1.2	0.0965518	1.2	0.0102037	1.2	11.5724	1.2	0.249472	1.2	0.154072	1.198	12.9649	1.198	0.00548712	1.198	1.34853	1.198	0.339838	1.198	0.00216337	1.198	0.093935	1.198	7.99731	1.198	0.0388822	1.198	0.117659	1.2	0.619735	1.2	0.380653	1.2	0.267786
1.202	18.289	1.202	0.191899	1.202	0.398783	1.203	0.589766	1.203	0.10769	1.203	0.0137807	1.204	12.367	1.204	0.251089	1.204	0.169216	1.201	13.4084	1.201	0.00587906	1.201	1.94998	1.202	0.341826	1.202	0.00219136	1.202	0.106222	1.202	7.52724	1.202	0.036955	1.202	0.114	1.204	0.617129	1.204	0.372554	1.204	0.301773
1.205	18.9582	1.205	0.217715	1.205	0.343673	1.207	0.526997	1.207	0.123855	1.207	0.0150985	1.208	12.4105	1.208	0.253547	1.208	0.175559	1.205	13.306	1.205	0.0060968	1.205	1.92466	1.206	0.52665	1.206	0.00198742	1.206	0.127228	1.206	7.42041	1.206	0.0399422	1.206	0.101052	1.208	0.669958	1.208	0.373729	1.208	0.300551
1.209	19.9767	1.209	0.251713	1.209	0.34103	1.211	0.49169	1.211	0.140804	1.211	0.015475	1.212	12.9582	1.212	0.253677	1.212	0.177964	1.209	12.9649	1.209	0.00618389	1.209	1.912	1.21	0.532613	1.21	0.00166751	1.21	0.126832	1.21	7.18232	1.21	0.0402795	1.21	0.116627	1.212	0.708691	1.212	0.34891	1.212	0.331206
1.213	21.0316	1.213	0.276163	1.213	0.350588	1.215	0.500843	1.215	0.16125	1.215	0.0134418	1.215	13.3337	1.215	0.254148	1.215	0.194421	1.213	10.8837	1.213	0.00692422	1.213	1.48148	1.214	0.614094	1.214	0.00148357	1.214	0.126832	1.214	7.38988	1.214	0.0419417	1.214	0.133704	1.216	0.738304	1.216	0.383004	1.216	0.373634
1.217	21.0388	1.217	0.315192	1.217	0.368076	1.219	0.460305	1.219	0.180627	1.219	0.0122746	1.219	13.7819	1.219	0.253547	1.219	0.189501	1.217	10.5425	1.217	0.00696777	1.217	1.79804	1.217	0.463055	1.217	0.00119565	1.217	0.102258	1.217	7.49367	1.217	0.0403517	1.217	0.129294	1.22	0.733921	1.22	0.386662	1.22	0.375744
1.221	21.2207	1.221	0.34641	1.221	0.341843	1.223	0.562305	1.223	0.20746	1.223	0.0108061	1.223	14.6657	1.223	0.255202	1.223	0.202404	1.221	7.91539	1.221	0.00694599	1.221	1.80437	1.221	0.425295	1.221	0.000931728	1.221	0.11732	1.221	7.64629	1.221	0.0448808	1.221	0.12404	1.224	0.70573	1.224	0.443355	1.224	0.376522
1.225	22.3338	1.225	0.379018	1.225	0.325981	1.227	0.647304	1.227	0.234244	1.227	0.0123499	1.227	14.6491	1.227	0.249102	1.227	0.21394	1.224	6.14125	1.224	0.00692422	1.224	1.79171	1.225	0.403434	1.225	0.00128362	1.225	0.114942	1.225	8.05226	1.225	0.0480125	1.225	0.15444	1.227	0.720537	1.227	0.434472	1.227	0.402734
1.229	24.749	1.229	0.414226	1.229	0.348961	1.23	0.812072	1.23	0.259603	1.23	0.0133288	1.231	14.508	1.231	0.247974	1.231	0.218751	1.228	5.15183	1.228	0.00722906	1.228	1.44349	1.229	0.441194	1.229	0.00159953	1.229	0.0792701	1.229	8.10415	1.229	0.0451458	1.229	0.152938	1.231	0.708099	1.231	0.402207	1.231	0.410953
1.232	27.1352	1.232	0.453399	1.232	0.355265	1.234	0.999071	1.234	0.298479	1.234	0.0169058	1.235	14.2175	1.235	0.23913	1.235	0.229139	1.232	5.18594	1.232	0.00672825	1.232	1.48148	1.233	0.457093	1.233	0.00173149	1.233	0.0741175	1.233	8.14993	1.233	0.0395808	1.233	0.158193	1.235	0.694833	1.235	0.424152	1.235	0.408731
1.236	27.9936	1.236	0.48409	1.236	0.349164	1.238	0.842149	1.238	0.3342	1.238	0.0133665	1.239	14.5267	1.239	0.228455	1.239	0.231982	1.236	4.33299	1.236	0.00648873	1.236	0.96866	1.237	0.45113	1.237	0.00200741	1.237	0.0733248	1.237	8.48265	1.237	0.0370272	1.237	0.154627	1.239	0.696136	1.239	0.441657	1.239	0.39607
1.24	28.3792	1.24	0.52639	1.24	0.380074	1.242	0.860457	1.242	0.368012	1.242	0.0122746	1.242	14.1719	1.242	0.219805	1.242	0.253743	1.24	4.26476	1.24	0.00446373	1.24	1.46249	1.241	0.266306	1.241	0.00190344	1.241	0.0515255	1.241	8.14383	1.241	0.0306191	1.241	0.158756	1.243	0.657639	1.243	0.45276	1.243	0.409398
1.244	27.7172	1.244	0.546971	1.244	0.372957	1.246	0.917995	1.246	0.405976	1.246	0.0111827	1.246	14.0765	1.246	0.213233	1.246	0.26003	1.244	6.2436	1.244	0.00437663	1.244	1.48148	1.244	0.445169	1.244	0.00194343	1.244	0.0424095	1.244	8.60169	1.244	0.03139	1.244	0.158849	1.247	0.601612	1.247	0.455634	1.247	0.402956
1.248	28.0736	1.248	0.592924	1.248	0.371127	1.25	0.893149	1.25	0.444895	1.25	0.0111074	1.25	13.8068	1.25	0.20266	1.25	0.260249	1.248	5.8683	1.248	0.0031355	1.248	1.46249	1.248	0.433245	1.248	0.00201541	1.248	0.0511292	1.248	9.0626	1.248	0.0354373	1.248	0.143086	1.251	0.596282	1.251	0.428724	1.251	0.388517
1.252	30.2488	1.252	0.609396	1.252	0.367263	1.253	1.05661	1.253	0.477447	1.253	0.0115968	1.254	13.9022	1.254	0.198622	1.254	0.279112	1.251	5.22006	1.251	0.00291775	1.251	0.955998	1.252	0.469017	1.252	0.00198342	1.252	0.0447876	1.252	8.78789	1.252	0.0408336	1.252	0.143274	1.254	0.578159	1.254	0.443616	1.254	0.378299
1.255	28.3937	1.255	0.625832	1.255	0.417695	1.257	0.949379	1.257	0.500741	1.257	0.0126887	1.258	13.564	1.258	0.187041	1.258	0.288187	1.255	5.35653	1.255	0.00213388	1.255	0.955998	1.256	0.467029	1.256	0.00180347	1.256	0.0566781	1.256	8.71768	1.256	0.0418213	1.256	0.155659	1.258	0.539307	1.258	0.378301	1.258	0.381186
1.259	29.7832	1.259	0.634241	1.259	0.404274	1.261	0.869611	1.261	0.533072	1.261	0.0109944	1.262	13.3047	1.262	0.184435	1.262	0.299068	1.259	6.48243	1.259	0.00239517	1.259	1.24723	1.26	0.580309	1.26	0.00142358	1.26	0.0606416	1.26	7.98205	1.26	0.0400627	1.26	0.117284	1.262	0.563471	1.262	0.39463	1.262	0.375855
1.263	28.2919	1.263	0.64162	1.263	0.4301	1.265	0.861765	1.265	0.550441	1.265	0.00801989	1.265	13.8649	1.265	0.176524	1.265	0.303332	1.263	10.0989	1.263	0.0024605	1.263	1.44983	1.264	0.540562	1.264	0.00111567	1.264	0.0669832	1.264	7.96374	1.264	0.0474585	1.264	0.123195	1.266	0.582068	1.266	0.382482	1.266	0.371746
1.267	28.0154	1.267	0.644687	1.267	0.46162	1.269	0.895764	1.269	0.554949	1.269	0.00497007	1.269	14.4603	1.269	0.173502	1.269	0.303988	1.267	10.3378	1.267	0.0036363	1.267	1.36119	1.267	0.455105	1.267	0.00151956	1.267	0.0669832	1.267	7.57303	1.267	0.0500843	1.267	0.118973	1.27	0.583726	1.27	0.375428	1.27	0.372856
1.271	26.6259	1.271	0.637595	1.271	0.464061	1.273	0.958533	1.273	0.557754	1.273	0.00504537	1.273	15.0018	1.273	0.173345	1.273	0.309838	1.271	13.2719	1.271	0.00352743	1.271	1.25356	1.271	0.508764	1.271	0.00130762	1.271	0.055489	1.271	6.76109	1.271	0.0541075	1.271	0.149561	1.274	0.591307	1.274	0.391887	1.274	0.364304
1.275	27.6153	1.275	0.615182	1.275	0.493141	1.277	1.00038	1.277	0.54839	1.277	0.00700328	1.277	15.7735	1.277	0.163049	1.277	0.308636	1.275	13.3743	1.275	0.00420244	1.275	0.804051	1.275	0.622044	1.275	0.00132361	1.275	0.0725321	1.275	7.13653	1.275	0.0544688	1.275	0.162227	1.277	0.606942	1.277	0.393324	1.277	0.363638
1.279	29.2885	1.279	0.598818	1.279	0.499648	1.28	0.978148	1.28	0.534382	1.28	0.0109191	1.281	15.9685	1.281	0.157051	1.281	0.317274	1.278	14.2613	1.278	0.00470324	1.278	0.810382	1.279	0.449143	1.279	0.00156754	1.279	0.0729285	1.279	7.03275	1.279	0.0546134	1.279	0.168607	1.281	0.625657	1.281	0.403382	1.281	0.359639
1.282	31.7692	1.282	0.566353	1.282	0.452063	1.284	0.984687	1.284	0.516878	1.284	0.0111074	1.285	16.427	1.285	0.149971	1.285	0.308964	1.282	13.6131	1.282	0.00474679	1.282	0.79772	1.283	0.397472	1.283	0.00178748	1.283	0.105826	1.283	7.17316	1.283	0.0501566	1.283	0.186435	1.285	0.61014	1.285	0.421278	1.285	0.361305
1.286	30.9326	1.286	0.540562	1.286	0.476669	1.288	0.818611	1.288	0.503781	1.288	0.0122746	1.289	16.2383	1.289	0.140443	1.289	0.311971	1.286	13.2719	1.286	0.00424599	1.286	0.753402	1.287	0.371636	1.287	0.00162752	1.287	0.107015	1.287	7.93321	1.287	0.0478921	1.287	0.191595	1.289	0.605165	1.289	0.393716	1.289	0.375078
1.29	31.9657	1.29	0.512889	1.29	0.447385	1.292	0.851303	1.292	0.484447	1.292	0.0142701	1.292	16.9706	1.292	0.137134	1.292	0.297318	1.29	14.1931	1.29	0.00415889	1.29	0.728078	1.291	0.550498	1.291	0.00161953	1.291	0.0808554	1.291	8.8001	1.291	0.0437967	1.291	0.194504	1.293	0.646742	1.293	0.426373	1.293	0.358084
1.294	30.4816	1.294	0.477322	1.294	0.441895	1.296	0.822534	1.296	0.456965	1.296	0.0155879	1.296	17.7258	1.296	0.133003	1.296	0.295623	1.294	15.9672	1.294	0.00546534	1.294	0.734409	1.294	0.478954	1.294	0.00159953	1.294	0.0796664	1.294	8.93135	1.294	0.0437726	1.294	0.225185	1.297	0.644017	1.297	0.437738	1.297	0.343978
1.298	31.6819	1.298	0.441947	1.298	0.417695	1.3	0.640766	1.3	0.430566	1.3	0.0182989	1.3	17.8793	1.3	0.128585	1.3	0.29453	1.298	14.3296	1.298	0.00498631	1.298	0.778727	1.298	0.480941	1.298	0.00134761	1.298	0.0998803	1.298	8.89167	1.298	0.0417972	1.298	0.220869	1.301	0.627553	1.301	0.438913	1.301	0.328651
1.302	31.1509	1.302	0.404032	1.302	0.398376	1.303	0.534843	1.303	0.404345	1.303	0.019692	1.304	18.3855	1.304	0.125545	1.304	0.298412	1.301	15.6602	1.301	0.00494276	1.301	0.79772	1.302	0.536587	1.302	0.000831757	1.302	0.100673	1.302	9.72803	1.302	0.0363286	1.302	0.245733	1.304	0.622341	1.304	0.491949	1.304	0.336759
1.306	32.1403	1.306	0.364895	1.306	0.405291	1.307	0.492997	1.307	0.379641	1.307	0.0204451	1.308	18.6552	1.308	0.124121	1.308	0.307597	1.305	13.9202	1.305	0.00452905	1.305	0.810382	1.306	0.476966	1.306	0.000951721	1.306	0.099484	1.306	9.92338	1.306	0.0343532	1.306	0.221901	1.308	0.597348	1.308	0.500309	1.308	0.333538
1.309	31.1072	1.309	0.340744	1.309	0.402647	1.311	0.485151	1.311	0.354147	1.311	0.0199556	1.312	19.2444	1.312	0.126423	1.312	0.296826	1.309	15.7625	1.309	0.00396292	1.309	0.924342	1.31	0.407409	1.31	0.00107169	1.31	0.0800628	1.31	9.31901	1.31	0.0334859	1.31	0.218524	1.312	0.570104	1.312	0.514156	1.312	0.338869
1.313	29.7177	1.313	0.312257	1.313	0.40285	1.315	0.498228	1.315	0.330881	1.315	0.0178847	1.315	19.2486	1.315	0.126154	1.315	0.298576	1.313	14.5684	1.313	0.00509518	1.313	1.00032	1.314	0.403434	1.314	0.000791768	1.314	0.0753066	1.314	9.41058	1.314	0.0324982	1.314	0.211111	1.316	0.575434	1.316	0.531268	1.316	0.342424
1.317	26.3058	1.317	0.284285	1.317	0.431727	1.319	0.506074	1.319	0.300637	1.319	0.0205204	1.319	19.178	1.319	0.124306	1.319	0.325749	1.317	14.6366	1.317	0.00513873	1.317	1.00665	1.318	0.478954	1.318	0.000735785	1.318	0.0673796	1.318	9.83181	1.318	0.0328596	1.318	0.195442	1.32	0.559917	1.32	0.508669	1.32	0.325097
1.321	23.4832	1.321	0.263225	1.321	0.446369	1.323	0.51392	1.323	0.276595	1.323	0.0226665	1.323	19.51	1.323	0.126358	1.323	0.320172	1.321	14.6366	1.321	0.00511696	1.321	1.04463	1.321	0.474979	1.321	0.00131961	1.321	0.135155	1.321	9.41058	1.321	0.0326428	1.321	0.196756	1.324	0.549849	1.324	0.513764	1.324	0.327429
1.325	24.1452	1.325	0.247136	1.325	0.457553	1.327	0.414536	1.327	0.248658	1.327	0.0242856	1.327	18.8938	1.327	0.124611	1.327	0.337339	1.325	13.3402	1.325	0.00500809	1.325	1.01931	1.325	0.331889	1.325	0.00143558	1.325	0.158937	1.325	9.50215	1.325	0.0329077	1.325	0.18681	1.328	0.543689	1.328	0.493386	1.328	0.349643
1.329	23.8979	1.329	0.229275	1.329	0.478702	1.33	0.409305	1.33	0.221212	1.33	0.0258293	1.331	19.4498	1.331	0.124435	1.331	0.346853	1.328	10.0989	1.328	0.00326614	1.328	1.12694	1.329	0.300091	1.329	0.00145557	1.329	0.166071	1.329	10.1279	1.329	0.0323778	1.329	0.178365	1.331	0.501758	1.331	0.485417	1.331	0.348865
1.332	22.6466	1.332	0.209677	1.332	0.460197	1.334	0.358306	1.334	0.204683	1.334	0.0251892	1.335	19.4996	1.335	0.125757	1.335	0.35325	1.332	8.63187	1.332	0.00311372	1.332	0.987654	1.333	0.300091	1.333	0.00162752	1.333	0.151802	1.333	11.0589	1.333	0.0300651	1.333	0.17724	1.335	0.528409	1.335	0.559484	1.335	0.374522
1.336	22.7121	1.336	0.200177	1.336	0.455723	1.338	0.252383	1.338	0.185277	1.338	0.0245491	1.339	19.0183	1.339	0.12243	1.339	0.352375	1.336	7.26715	1.336	0.00193791	1.336	1.2219	1.337	0.236496	1.337	0.00176748	1.337	0.152595	1.337	11.0131	1.337	0.0308841	1.337	0.165605	1.339	0.542031	1.339	0.504489	1.339	0.356973
1.34	22.3338	1.34	0.187611	1.34	0.458773	1.342	0.198768	1.342	0.165565	1.342	0.0237961	1.342	18.1366	1.342	0.124001	1.342	0.351281	1.34	6.07301	1.34	0.00187259	1.34	1.2409	1.341	0.228546	1.341	0.00189145	1.341	0.151802	1.341	11.126	1.341	0.0316791	1.341	0.18362	1.343	0.558496	1.343	0.498872	1.343	0.342312
1.344	22.3774	1.344	0.168276	1.344	0.438031	1.346	0.159537	1.346	0.15244	1.346	0.0224783	1.346	17.8316	1.346	0.123021	1.346	0.344283	1.344	4.1624	1.344	0.00180726	1.344	1.08895	1.344	0.170913	1.344	0.00175549	1.344	0.148235	1.344	11.709	1.344	0.0302819	1.344	0.187467	1.347	0.56963	1.347	0.487507	1.347	0.349199
1.348	22.6975	1.348	0.157973	1.348	0.478906	1.35	0.159537	1.35	0.135264	1.35	0.0236078	1.35	17.9021	1.35	0.117411	1.35	0.352375	1.348	2.96827	1.348	0.000304839	1.348	1.01298	1.348	0.264319	1.348	0.00173149	1.348	0.209273	1.348	11.7274	1.348	0.0318237	1.348	0.191126	1.351	0.529357	1.351	0.503836	1.351	0.336759
1.352	23.9415	1.352	0.1493	1.352	0.494361	1.354	0.122922	1.354	0.12216	1.354	0.0235702	1.354	17.9083	1.354	0.11755	1.354	0.328756	1.352	2.90004	1.352	0.000979844	1.352	0.993985	1.352	0.178862	1.352	0.00153155	1.352	0.173601	1.352	10.6773	1.352	0.0314382	1.352	0.199477	1.354	0.547006	1.354	0.524998	1.354	0.353308
1.356	24.0652	1.356	0.134098	1.356	0.481143	1.357	0.0706149	1.357	0.108131	1.357	0.0196167	1.358	17.8772	1.358	0.115406	1.358	0.325749	1.355	4.29887	1.355	0.00537825	1.355	0.905349	1.356	0.242458	1.356	0.000935726	1.356	0.126832	1.356	10.8025	1.356	0.0274874	1.356	0.229126	1.358	0.598651	1.358	0.555565	1.358	0.345867
1.359	23.2504	1.359	0.120705	1.359	0.492124	1.361	0.0797686	1.361	0.100255	1.361	0.0168681	1.362	18.2818	1.362	0.111959	1.362	0.314267	1.359	4.46946	1.359	0.00694599	1.359	0.905349	1.36	0.204698	1.36	0.000859748	1.36	0.129607	1.36	10.5125	1.36	0.0265478	1.36	0.226687	1.362	0.615826	1.362	0.587569	1.362	0.333871
1.363	24.0652	1.363	0.115506	1.363	0.513476	1.365	0.0967687	1.365	0.0885901	1.365	0.0153997	1.366	17.454	1.366	0.109408	1.366	0.30951	1.363	5.52713	1.363	0.00718551	1.363	0.45584	1.364	0.208673	1.364	0.000835756	1.364	0.127625	1.364	10.2897	1.364	0.0259456	1.364	0.225561	1.366	0.644728	1.366	0.595668	1.366	0.340313
1.367	24.5599	1.367	0.105551	1.367	0.510019	1.369	0.0993839	1.369	0.0831137	1.369	0.0135924	1.369	17.871	1.369	0.106025	1.369	0.292452	1.367	4.67417	1.367	0.00738148	1.367	0.430515	1.368	0.21066	1.368	0.00064781	1.368	0.12168	1.368	10.1096	1.368	0.0224043	1.368	0.223215	1.37	0.636555	1.37	0.554128	1.37	0.354308
1.371	24.4217	1.371	0.0991661	1.371	0.501072	1.373	0.113768	1.373	0.0723533	1.373	0.0131406	1.373	18.4063	1.373	0.106524	1.373	0.291741	1.371	4.67417	1.371	0.0074468	1.371	0.227919	1.371	0.206685	1.371	0.000503853	1.371	0.121283	1.371	9.89286	1.371	0.0207661	1.371	0.243388	1.374	0.666997	1.374	0.566538	1.374	0.380964
1.375	23.8833	1.375	0.099813	1.375	0.482566	1.377	0.112461	1.377	0.0652604	1.377	0.0135547	1.377	18.5556	1.377	0.0986316	1.377	0.280478	1.375	4.70829	1.375	0.00916697	1.375	0.392529	1.375	0.20271	1.375	0.000195943	1.375	0.118509	1.375	9.6853	1.375	0.0173452	1.375	0.238509	1.378	0.666523	1.378	0.563664	1.378	0.391405
1.379	22.8139	1.379	0.0956681	1.379	0.473415	1.38	0.109846	1.38	0.0582886	1.38	0.0157009	1.381	18.1697	1.381	0.0919218	1.381	0.29371	1.378	4.57182	1.378	0.00984197	1.378	0.392529	1.379	0.246433	1.379	0.000215936	1.379	0.139515	1.379	9.29459	1.379	0.0158757	1.379	0.248079	1.381	0.696728	1.381	0.584957	1.381	0.355419
1.383	23.4104	1.383	0.0886481	1.383	0.430507	1.384	0.0640765	1.384	0.0534745	1.384	0.014609	1.385	17.7341	1.385	0.0906649	1.385	0.297537	1.382	5.83419	1.382	0.009646	1.382	0.443177	1.383	0.184824	1.383	0.000207939	1.383	0.0764956	1.383	9.00766	1.383	0.0128885	1.383	0.249299	1.385	0.716509	1.385	0.553997	1.385	0.375078
1.386	25.8184	1.386	0.082263	1.386	0.462841	1.388	0.0902301	1.388	0.0487174	1.388	0.0130276	1.389	17.3523	1.389	0.0878645	1.389	0.29699	1.386	5.76595	1.386	0.00875326	1.386	0.924342	1.387	0.385548	1.387	0.000427875	1.387	0.0971059	1.387	9.1847	1.387	0.0124307	1.387	0.248173	1.389	0.735698	1.389	0.537146	1.389	0.370746
1.39	26.9606	1.39	0.0798072	1.39	0.478296	1.392	0.194845	1.392	0.0421088	1.392	0.0142701	1.392	16.5474	1.392	0.0825873	1.392	0.294748	1.39	3.48004	1.39	0.00461615	1.39	1.40551	1.391	0.335864	1.391	0.000431874	1.391	0.110978	1.391	9.10534	1.391	0.015683	1.391	0.213457	1.393	0.694714	1.393	0.543025	1.393	0.39718
1.394	27.7172	1.394	0.0790286	1.394	0.466908	1.396	0.237999	1.396	0.0378644	1.396	0.0132159	1.396	15.2943	1.396	0.0875595	1.396	0.294912	1.394	3.44592	1.394	0.00337502	1.394	1.41817	1.395	0.349775	1.395	0.00044387	1.395	0.0951241	1.395	8.64748	1.395	0.0153457	1.395	0.223121	1.397	0.665338	1.397	0.525912	1.397	0.390294
1.398	29.7323	1.398	0.079388	1.398	0.450029	1.4	0.234076	1.4	0.0372306	1.4	0.0120863	1.4	15.315	1.4	0.084639	1.4	0.280314	1.398	2.49062	1.398	0.00361453	1.398	1.44983	1.398	0.415358	1.398	0.000863747	1.398	0.129607	1.398	8.6139	1.398	0.0192002	1.398	0.217116	1.401	0.646979	1.401	0.510498	1.401	0.388517
1.402	30.7799	1.402	0.0790166	1.402	0.478906	1.404	0.237999	1.404	0.0320961	1.404	0.011898	1.404	14.3358	1.404	0.0841862	1.404	0.303387	1.402	3.88946	1.402	0.00694599	1.402	1.39918	1.402	0.42132	1.402	0.00126363	1.402	0.131192	1.402	8.33308	1.402	0.0206456	1.402	0.227249	1.404	0.646268	1.404	0.531921	1.404	0.39296
1.406	30.4525	1.406	0.0742128	1.406	0.498835	1.407	0.266768	1.407	0.0317614	1.407	0.0106555	1.408	13.8566	1.408	0.0798147	1.408	0.310987	1.405	6.4142	1.405	0.00942826	1.405	1.39284	1.406	0.417345	1.406	0.00142758	1.406	0.130796	1.406	9.09923	1.406	0.021272	1.406	0.219837	1.408	0.657994	1.408	0.531399	1.408	0.409842
1.409	34.0972	1.409	0.0680434	1.409	0.531779	1.411	0.266768	1.411	0.0322029	1.411	0.00978953	1.412	13.5537	1.412	0.0787518	1.412	0.305902	1.409	6.48243	1.409	0.00792584	1.409	1.20924	1.41	0.486903	1.41	0.00188745	1.41	0.12921	1.41	9.73719	1.41	0.0266442	1.41	0.234662	1.412	0.70348	1.412	0.542763	1.412	0.399179
1.413	35.1739	1.413	0.066546	1.413	0.529338	1.415	0.341306	1.415	0.0323382	1.415	0.00696563	1.416	13.5848	1.416	0.0816816	1.416	0.315251	1.413	6.58478	1.413	0.00738148	1.413	1.17759	1.414	0.427282	1.414	0.00193543	1.414	0.122869	1.414	10.8849	1.414	0.0314864	1.414	0.248642	1.416	0.669366	1.416	0.551646	1.416	0.439386
1.417	33.9226	1.417	0.0651683	1.417	0.541336	1.419	0.33869	1.419	0.0339192	1.419	0.00579842	1.419	13.7445	1.419	0.0814505	1.419	0.321375	1.417	4.77652	1.417	0.00749035	1.417	1.09528	1.418	0.381573	1.418	0.00194743	1.418	0.139515	1.418	10.9582	1.418	0.031125	1.418	0.265249	1.42	0.683817	1.42	0.586655	1.42	0.430945
1.421	31.7765	1.421	0.066522	1.421	0.524254	1.423	0.339998	1.423	0.0342183	1.423	0.00459355	1.423	13.8711	1.423	0.0837795	1.423	0.332802	1.421	4.81064	1.421	0.00823068	1.421	0.582463	1.421	0.182837	1.421	0.00169151	1.421	0.117716	1.421	10.6956	1.421	0.0353409	1.421	0.276978	1.424	0.657876	1.424	0.616961	1.424	0.468486
1.425	31.1363	1.425	0.0674684	1.425	0.524865	1.427	0.40669	1.427	0.0338195	1.427	0.00384051	1.427	14.7715	1.427	0.0816076	1.427	0.341331	1.425	4.74241	1.425	0.00860084	1.425	1.05097	1.425	0.18085	1.425	0.00178748	1.425	0.115734	1.425	10.076	1.425	0.0337027	1.425	0.286642	1.428	0.721721	1.428	0.618397	1.428	0.455269
1.429	30.2343	1.429	0.0653121	1.429	0.555978	1.431	0.444613	1.431	0.0343109	1.431	0.00493242	1.431	14.8814	1.431	0.0719959	1.431	0.337832	1.428	5.42477	1.428	0.013413	1.428	1.09528	1.429	0.176875	1.429	0.00194343	1.429	0.131588	1.429	9.89286	1.429	0.0364732	1.429	0.284015	1.431	0.738541	1.431	0.616961	1.431	0.460267
1.433	29.5359	1.433	0.0630599	1.433	0.561265	1.434	0.557074	1.434	0.0324735	1.434	0.00504537	1.435	14.398	1.435	0.0726798	1.435	0.351992	1.432	5.32241	1.432	0.0160912	1.432	1.13327	1.433	0.141102	1.433	0.00150356	1.433	0.101466	1.433	10.1309	1.433	0.0327632	1.433	0.307378	1.435	0.718168	1.435	0.62924	1.435	0.479371
1.436	28.3573	1.436	0.0668454	1.436	0.5755	1.438	0.576689	1.438	0.0304083	1.438	0.00515833	1.439	14.0308	1.439	0.0712842	1.439	0.334879	1.436	3.82122	1.436	0.0134347	1.436	1.15859	1.437	0.139115	1.437	0.00119565	1.437	0.101466	1.437	10.2775	1.437	0.0318718	1.437	0.304845	1.439	0.711771	1.439	0.587308	1.439	0.485368
1.44	28.401	1.44	0.0653241	1.44	0.593803	1.442	0.557074	1.442	0.029276	1.442	0.00512068	1.443	13.8794	1.443	0.0718757	1.443	0.323015	1.44	1.39884	1.44	0.0131952	1.44	1.16493	1.441	0.139115	1.441	0.00126763	1.441	0.123265	1.441	9.41363	1.441	0.0369309	1.441	0.293867	1.443	0.689976	1.443	0.637339	1.443	0.502695
1.444	26.9096	1.444	0.0712898	1.444	0.57367	1.446	0.557074	1.446	0.0277805	1.446	0.00764337	1.446	13.5765	1.446	0.0716631	1.446	0.318258	1.444	1.39884	1.444	0.0133912	1.444	1.35486	1.445	0.117254	1.445	0.000867746	1.445	0.124058	1.445	9.32511	1.445	0.0360636	1.445	0.277728	1.447	0.667826	1.447	0.645046	1.447	0.54068
1.448	28.1464	1.448	0.0744644	1.448	0.585872	1.45	0.47469	1.45	0.0270186	1.45	0.0107685	1.45	13.3732	1.45	0.068678	1.45	0.306339	1.448	1.43296	1.448	0.0164178	1.448	1.3422	1.448	0.123216	1.448	0.0010277	1.448	0.106618	1.448	7.9851	1.448	0.03351	1.448	0.268721	1.451	0.686778	1.451	0.661374	1.451	0.529351
1.452	27.8408	1.452	0.0741529	1.452	0.583431	1.454	0.543997	1.454	0.0264916	1.454	0.00960127	1.454	13.1927	1.454	0.0688166	1.454	0.276159	1.452	2.96827	1.452	0.0194227	1.452	1.31054	1.452	0.186812	1.452	0.00108768	1.452	0.103844	1.452	7.96679	1.452	0.0364972	1.452	0.27604	1.455	0.689739	1.455	0.68737	1.455	0.544568
1.456	26.7642	1.456	0.0728711	1.456	0.607021	1.457	0.500843	1.457	0.02605	1.457	0.00971423	1.458	12.3234	1.458	0.0661087	1.458	0.262436	1.455	3.00239	1.455	0.0241694	1.455	1.27255	1.456	0.192774	1.456	0.00129562	1.456	0.109393	1.456	7.91795	1.456	0.0325223	1.456	0.266282	1.458	0.688436	1.458	0.68959	1.458	0.532906
1.46	26.4659	1.46	0.0715294	1.46	0.627153	1.461	0.405382	1.461	0.0266055	1.461	0.0119733	1.462	11.2778	1.462	0.0688998	1.462	0.250134	1.459	3.27534	1.459	0.0268259	1.459	0.417854	1.46	0.194761	1.46	0.00133961	1.46	0.0808554	1.46	8.03699	1.46	0.0353891	1.46	0.270691	1.462	0.649466	1.462	0.669473	1.462	0.557896
1.463	26.7496	1.463	0.0669173	1.463	0.600717	1.465	0.418459	1.465	0.0264204	1.465	0.0115592	1.466	11.4894	1.466	0.0712288	1.466	0.249041	1.463	2.59297	1.463	0.0244307	1.463	0.430515	1.464	0.194761	1.464	0.00115566	1.464	0.0657942	1.464	8.22014	1.464	0.0339918	1.464	0.262059	1.466	0.660127	1.466	0.671302	1.466	0.585552
1.467	24.5599	1.467	0.0664621	1.467	0.592379	1.469	0.317768	1.469	0.0275242	1.469	0.0116345	1.469	11.3732	1.469	0.0724395	1.469	0.235591	1.467	4.67417	1.467	0.0246049	1.467	0.424185	1.468	0.168925	1.468	0.00115166	1.468	0.0650014	1.468	7.05717	1.468	0.0370031	1.468	0.248267	1.47	0.673275	1.47	0.651838	1.47	0.571557
1.471	24.6908	1.471	0.0619219	1.471	0.634271	1.473	0.311229	1.473	0.0290268	1.473	0.0140442	1.473	11.2612	1.473	0.0734654	1.473	0.226242	1.471	5.01535	1.471	0.0261727	1.471	0.550806	1.472	0.164951	1.472	0.00105569	1.472	0.0638124	1.472	7.64629	1.472	0.0379909	1.472	0.241605	1.474	0.671024	1.474	0.648442	1.474	0.546789
1.475	24.6617	1.475	0.0619818	1.475	0.60275	1.477	0.295537	1.477	0.029803	1.477	0.0142325	1.477	10.7529	1.477	0.0767463	1.477	0.227937	1.475	5.04947	1.475	0.0273485	1.475	0.563469	1.475	0.158989	1.475	0.0010437	1.475	0.0808554	1.475	7.40515	1.475	0.0344736	1.475	0.252207	1.478	0.649348	1.478	0.582083	1.478	0.520022
1.479	23.7887	1.479	0.0562915	1.479	0.648099	1.481	0.290306	1.481	0.0291051	1.481	0.012124	1.481	10.2529	1.481	0.0824394	1.481	0.231818	1.479	5.04947	1.479	0.0317251	1.479	0.481164	1.479	0.234508	1.479	0.0010317	1.479	0.0808554	1.479	7.18537	1.479	0.0310528	1.479	0.259432	1.481	0.620919	1.481	0.539367	1.481	0.499918
1.483	23.1849	1.483	0.050757	1.483	0.676976	1.484	0.304691	1.484	0.0291906	1.484	0.00873528	1.485	9.73216	1.485	0.0860161	1.485	0.212518	1.482	4.94712	1.482	0.0293082	1.482	0.595124	1.483	0.24047	1.483	0.000843754	1.483	0.0772884	1.483	7.77449	1.483	0.0336786	1.483	0.255867	1.485	0.595689	1.485	0.487638	1.485	0.488034
1.486	23.8251	1.486	0.0495351	1.486	0.669858	1.488	0.217076	1.488	0.0279515	1.488	0.00922475	1.489	9.42097	1.489	0.0914227	1.489	0.210222	1.486	3.37769	1.486	0.0270654	1.486	0.614118	1.487	0.31599	1.487	0.00121964	1.487	0.0804592	1.487	7.67071	1.487	0.0338714	1.487	0.232973	1.489	0.580054	1.489	0.424152	1.489	0.500918
1.49	23.5559	1.49	0.0491518	1.49	0.644032	1.492	0.264152	1.492	0.0280725	1.492	0.00903649	1.493	9.44794	1.493	0.0903691	1.493	0.221922	1.49	3.27534	1.49	0.0226888	1.49	0.601455	1.491	0.407409	1.491	0.00129562	1.491	0.0764956	1.491	7.36852	1.491	0.0357023	1.491	0.246109	1.493	0.589767	1.493	0.407824	1.493	0.476705
1.494	22.9376	1.494	0.0506971	1.494	0.613731	1.496	0.183076	1.496	0.029276	1.496	0.00621259	1.496	9.39192	1.496	0.0939643	1.496	0.216783	1.494	2.93415	1.494	0.019771	1.494	0.531814	1.495	0.419333	1.495	0.00143558	1.495	0.0776846	1.495	7.07549	1.495	0.0344736	1.495	0.244514	1.497	0.569985	1.497	0.396198	1.497	0.460156
1.498	20.9152	1.498	0.0543149	1.498	0.607631	1.5	0.186999	1.5	0.0290838	1.5	0.00734215	1.5	8.89816	1.5	0.0986685	1.5	0.217658	1.498	2.76356	1.498	0.0259985	1.498	0.519151	1.498	0.425295	1.498	0.00147157	1.498	0.076892	1.498	7.19758	1.498	0.0354132	1.498	0.259057	1.501	0.533621	1.501	0.381175	1.501	0.463932
1.502	19.4966	1.502	0.0528055	1.502	0.619426	1.504	0.243229	1.504	0.0280156	1.504	0.00734215	1.504	8.34215	1.504	0.0993802	1.504	0.217603	1.502	0.614126	1.502	0.0234944	1.502	0.506489	1.502	0.42132	1.502	0.00148357	1.502	0.0753066	1.502	7.8508	1.502	0.0317996	1.502	0.245358	1.505	0.54215	1.505	0.380261	1.505	0.456824
1.506	19.5111	1.506	0.0552134	1.506	0.553131	1.508	0.279845	1.508	0.0273675	1.508	0.00489477	1.508	8.10979	1.508	0.10146	1.508	0.22821	1.505	0.375301	1.505	0.0218831	1.505	1.05097	1.506	0.504789	1.506	0.00147557	1.506	0.0725321	1.506	6.59626	1.506	0.0323055	1.506	0.245827	1.508	0.550086	1.508	0.387054	1.508	0.444828
1.51	19.0019	1.51	0.055429	1.51	0.56879	1.511	0.285075	1.511	0.0277378	1.511	0.00553485	1.512	8.14298	1.512	0.101672	1.512	0.220884	1.509	0.443532	1.509	0.0223404	1.509	1.06996	1.51	0.494853	1.51	0.00118365	1.51	0.0313116	1.51	7.4723	1.51	0.0313178	1.51	0.217867	1.512	0.575434	1.512	0.374513	1.512	0.421726
1.513	19.8676	1.513	0.0555248	1.513	0.528728	1.515	0.413228	1.515	0.0273533	1.515	0.00508303	1.516	8.61808	1.516	0.101367	1.516	0.217931	1.513	0.477651	1.513	0.0192702	1.513	1.17759	1.514	0.405421	1.514	0.00115566	1.514	0.0297263	1.514	7.9149	1.514	0.031125	1.514	0.199101	1.516	0.577211	1.516	0.381959	1.516	0.421504
1.517	18.9073	1.517	0.058951	1.517	0.507376	1.519	0.430228	1.519	0.0295253	1.519	0.00820814	1.52	8.81517	1.52	0.108225	1.52	0.217548	1.517	0.511769	1.517	0.021121	1.517	1.2219	1.518	0.397472	1.518	0.00111967	1.518	0.0697577	1.518	7.61271	1.518	0.0276078	1.518	0.192158	1.52	0.574605	1.52	0.369811	1.52	0.417728
1.521	19.0965	1.521	0.0588551	1.521	0.469755	1.523	0.432844	1.523	0.0287704	1.523	0.00794458	1.523	8.45626	1.523	0.106681	1.523	0.237669	1.521	0.511769	1.521	0.0243219	1.521	1.48781	1.522	0.266306	1.522	0.000639813	1.522	0.0499402	1.522	7.36241	1.522	0.0246206	1.522	0.174331	1.524	0.576263	1.524	0.409783	1.524	0.380631
1.525	18.6891	1.525	0.057765	1.525	0.420339	1.527	0.414536	1.527	0.0276595	1.527	0.00911179	1.527	8.82554	1.527	0.113909	1.527	0.231053	1.525	0.477651	1.525	0.0245178	1.525	1.60177	1.525	0.184824	1.525	0.000359895	1.525	0.0519219	1.525	7.84164	1.525	0.021802	1.525	0.166074	1.528	0.556837	1.528	0.415923	1.528	0.374967
1.529	17.8234	1.529	0.0569744	1.529	0.375804	1.531	0.418459	1.531	0.027104	1.531	0.00903649	1.531	9.16164	1.531	0.115868	1.531	0.247893	1.529	0.477651	1.529	0.0277404	1.529	1.6081	1.529	0.186812	1.529	9.19729e-05	1.529	0.0527146	1.529	8.4277	1.529	0.0187184	1.529	0.167012	1.532	0.559206	1.532	0.420756	1.532	0.357418
1.533	18.5727	1.533	0.0533685	1.533	0.377431	1.534	0.329536	1.534	0.0275811	1.534	0.00666441	1.535	9.30686	1.535	0.123872	1.535	0.248822	1.532	0.477651	1.532	0.0200106	1.532	1.63343	1.533	0.18085	1.533	9.59719e-05	1.533	0.053111	1.533	8.11941	1.533	0.0160443	1.533	0.168889	1.535	0.555179	1.535	0.435517	1.535	0.339536
1.537	20.064	1.537	0.0532128	1.537	0.396953	1.538	0.277229	1.538	0.0274316	1.538	0.00692797	1.539	9.50395	1.539	0.132069	1.539	0.247619	1.536	1.1259	1.536	0.0226235	1.536	1.893	1.537	0.176875	1.537	9.59719e-05	1.537	0.0523182	1.537	8.14993	1.537	0.016478	1.537	0.169358	1.539	0.529949	1.539	0.432251	1.539	0.32232
1.54	19.3875	1.54	0.0583999	1.54	0.391666	1.542	0.243229	1.542	0.0306576	1.542	0.00677737	1.543	9.5247	1.543	0.14048	1.543	0.271512	1.54	2.42238	1.54	0.0249098	1.54	1.25989	1.541	0.0854562	1.541	8.39751e-05	1.541	0.0511292	1.541	8.08889	1.541	0.0140689	1.541	0.174425	1.543	0.527817	1.543	0.435517	1.543	0.337759
1.544	18.7473	1.544	0.0575254	1.544	0.401223	1.546	0.322998	1.546	0.0334064	1.546	0.00576076	1.546	9.60561	1.546	0.145147	1.546	0.275066	1.544	4.26476	1.544	0.0253235	1.544	1.59544	1.545	0.0834691	1.545	0.000187945	1.545	0.0693613	1.545	7.52114	1.545	0.0128885	1.545	0.189062	1.547	0.52071	1.547	0.467652	1.547	0.358862
1.548	15.6336	1.548	0.0582202	1.548	0.433557	1.55	0.201383	1.55	0.0346812	1.55	0.00704093	1.55	9.46661	1.55	0.150812	1.55	0.280916	1.548	5.73183	1.548	0.0251711	1.548	1.41184	1.549	0.0337851	1.549	0.000199942	1.549	0.0685686	1.549	6.71835	1.549	0.0129848	1.549	0.185778	1.551	0.498797	1.551	0.457201	1.551	0.358528
1.552	15.4809	1.552	0.0579926	1.552	0.423186	1.554	0.168691	1.554	0.0349945	1.554	0.00399112	1.554	9.29441	1.554	0.152263	1.554	0.28775	1.552	5.90242	1.552	0.0237122	1.552	1.46249	1.552	0.0337851	1.552	0.000259924	1.552	0.0507329	1.552	6.76719	1.552	0.0121176	1.552	0.181086	1.555	0.502824	1.555	0.479539	1.555	0.356751
1.556	14.9134	1.556	0.0599333	1.556	0.429897	1.558	0.220999	1.558	0.0374371	1.558	0.00451825	1.558	10.0226	1.558	0.160138	1.558	0.281463	1.556	6.0389	1.556	0.020642	1.556	1.22824	1.556	0.0317977	1.556	0.000559836	1.556	0.0519219	1.556	7.06328	1.556	0.0110576	1.556	0.207264	1.558	0.477357	1.558	0.418013	1.558	0.386518
1.56	15.0226	1.56	0.0594661	1.56	0.438844	1.561	0.347844	1.561	0.0392602	1.561	0.00380286	1.562	10.4002	1.562	0.161894	1.562	0.285508	1.559	6.0389	1.559	0.0203807	1.559	1.26622	1.56	0.0775069	1.56	0.000547839	1.56	0.0638124	1.56	6.06819	1.56	0.0129848	1.56	0.192909	1.562	0.482332	1.562	0.385617	1.562	0.387406
1.563	15.6118	1.563	0.0620896	1.563	0.482159	1.565	0.353075	1.565	0.0411759	1.565	0.00387816	1.566	10.8421	1.566	0.166801	1.566	0.264404	1.563	5.97066	1.563	0.0170493	1.563	1.26622	1.564	0.0775069	1.564	0.00071579	1.564	0.0903679	1.564	5.42413	1.564	0.0206697	1.564	0.190375	1.566	0.505074	1.566	0.37386	1.566	0.38263
1.567	14.6952	1.567	0.0649407	1.567	0.443522	1.569	0.418459	1.569	0.0433052	1.569	0.00451825	1.57	11.5641	1.57	0.165008	1.57	0.264185	1.567	5.80007	1.567	0.0169839	1.567	1.19025	1.568	0.0775069	1.568	0.000759778	1.568	0.106222	1.568	5.01206	1.568	0.021537	1.568	0.168607	1.57	0.524027	1.57	0.354919	1.57	0.381075
1.571	14.4406	1.571	0.0683429	1.571	0.393699	1.573	0.421075	1.573	0.0459187	1.573	0.00425468	1.573	11.8047	1.573	0.160988	1.573	0.266755	1.571	4.98124	1.571	0.0169404	1.571	1.04463	1.572	0.155014	1.572	0.000787769	1.572	0.107015	1.572	4.41989	1.572	0.0213684	1.572	0.159788	1.574	0.520591	1.574	0.347734	1.574	0.396958
1.575	13.553	1.575	0.0621375	1.575	0.364416	1.577	0.524382	1.577	0.0470938	1.577	0.00425468	1.577	11.9437	1.577	0.15547	1.577	0.239035	1.575	3.54828	1.575	0.0187912	1.575	0.974991	1.575	0.157001	1.575	0.000831757	1.575	0.131192	1.575	4.60914	1.575	0.021007	1.575	0.149373	1.578	0.49856	1.578	0.326572	1.578	0.377521
1.579	14.1059	1.579	0.0727393	1.579	0.364619	1.581	0.438075	1.581	0.047286	1.581	0.00425468	1.581	11.9811	1.581	0.157291	1.581	0.237723	1.579	1.7059	1.579	0.0180073	1.579	0.696422	1.579	0.158989	1.579	0.000719789	1.579	0.111771	1.579	4.66713	1.579	0.0220429	1.579	0.140178	1.582	0.481503	1.582	0.305541	1.582	0.38052
1.583	15.5463	1.583	0.0733862	1.583	0.323948	1.585	0.489074	1.585	0.0468801	1.585	0.00312513	1.585	12.0724	1.585	0.158871	1.585	0.229905	1.582	2.01297	1.582	0.0222969	1.582	0.709084	1.583	0.176875	1.583	0.000699795	1.583	0.110582	1.583	4.95711	1.583	0.022332	1.583	0.167482	1.585	0.518578	1.585	0.314946	1.585	0.424059
1.587	16.5939	1.587	0.0755785	1.587	0.331269	1.588	0.482536	1.588	0.0474427	1.588	0.0036899	1.589	12.674	1.589	0.158446	1.589	0.234716	1.586	3.30945	1.586	0.0232549	1.586	0.531814	1.587	0.1729	1.587	0.000711792	1.587	0.116527	1.587	5.88199	1.587	0.0219465	1.587	0.16204	1.589	0.521302	1.589	0.280591	1.589	0.436276
1.59	16.9431	1.59	0.0767165	1.59	0.361975	1.592	0.472074	1.592	0.0491946	1.592	0.00297451	1.593	12.2217	1.593	0.160054	1.593	0.223289	1.59	3.48004	1.59	0.0265211	1.59	0.51282	1.591	0.292142	1.591	0.000699795	1.591	0.14982	1.591	5.75685	1.591	0.0228138	1.591	0.162415	1.593	0.519407	1.593	0.294176	1.593	0.413396
1.594	17.1759	1.594	0.0806458	1.594	0.37133	1.596	0.313844	1.596	0.0504337	1.596	0.0026733	1.597	11.5993	1.597	0.166358	1.597	0.202404	1.594	3.58239	1.594	0.0277187	1.594	0.386197	1.595	0.252394	1.595	0.000707793	1.595	0.139119	1.595	7.06022	1.595	0.0217538	1.595	0.168045	1.597	0.512774	1.597	0.315338	1.597	0.41384
1.598	17.8161	1.598	0.0774712	1.598	0.370517	1.6	0.307306	1.6	0.0495791	1.6	0.00263565	1.6	10.8691	1.6	0.169038	1.6	0.206559	1.598	3.68475	1.598	0.0278275	1.598	0.373535	1.599	0.258357	1.599	0.000975715	1.599	0.119698	1.599	7.03886	1.599	0.0145989	1.599	0.172079	1.601	0.487188	1.601	0.321739	1.601	0.457157
1.602	19.7512	1.602	0.0780582	1.602	0.400207	1.604	0.244537	1.604	0.0527624	1.604	0.0018826	1.604	10.4562	1.604	0.172041	1.604	0.187806	1.602	4.70829	1.602	0.0276533	1.602	0.430515	1.602	0.260344	1.602	0.000967717	1.602	0.107015	1.602	7.06022	1.602	0.0181161	1.602	0.180148	1.605	0.472382	1.605	0.293523	1.605	0.445717
1.606	19.5912	1.606	0.0756264	1.606	0.408951	1.608	0.237999	1.608	0.0540229	1.608	0.00365225	1.608	10.3068	1.608	0.177254	1.608	0.178456	1.606	4.70829	1.606	0.0280235	1.606	0.265907	1.606	0.252394	1.606	0.000963718	1.606	0.106618	1.606	7.75312	1.606	0.0188388	1.606	0.179491	1.609	0.478423	1.609	0.272753	1.609	0.43772
1.61	19.7294	1.61	0.0759738	1.61	0.3998	1.611	0.128153	1.611	0.0537523	1.611	0.0037652	1.612	10.1409	1.612	0.183409	1.612	0.171622	1.609	4.64006	1.609	0.0274356	1.609	0.772396	1.61	0.45908	1.61	0.000927729	1.61	0.08363	1.61	7.6585	1.61	0.0234642	1.61	0.186904	1.612	0.51763	1.612	0.274843	1.612	0.439386
1.614	18.9728	1.614	0.0701278	1.614	0.381701	1.615	0.264152	1.615	0.0546852	1.615	0.00365225	1.616	9.92511	1.616	0.18706	1.616	0.171403	1.613	4.81064	1.613	0.0245178	1.613	0.740741	1.614	0.701538	1.614	0.000915732	1.614	0.0816482	1.614	7.25863	1.614	0.0258251	1.614	0.185778	1.616	0.530304	1.616	0.246758	1.616	0.422615
1.617	17.7579	1.617	0.0739014	1.617	0.374787	1.619	0.219691	1.619	0.0575266	1.619	0.00538424	1.62	9.69482	1.62	0.183733	1.62	0.162054	1.617	3.17298	1.617	0.0227977	1.617	0.810382	1.618	0.705513	1.618	0.000971716	1.618	0.078081	1.618	7.01139	1.618	0.0259215	1.618	0.194973	1.62	0.540965	1.62	0.227948	1.62	0.410064
1.621	16.2302	1.621	0.0733383	1.621	0.348554	1.623	0.260229	1.623	0.0583313	1.623	0.00493242	1.623	9.09732	1.623	0.186006	1.623	0.1661	1.621	1.91061	1.621	0.0224493	1.621	0.829376	1.622	0.71545	1.622	0.00124764	1.622	0.0511292	1.622	5.83316	1.622	0.025006	1.622	0.207264	1.624	0.540373	1.624	0.230952	1.624	0.412952
1.625	15.379	1.625	0.0804062	1.625	0.387192	1.627	0.217076	1.627	0.0600618	1.627	0.00504537	1.627	9.17823	1.627	0.184564	1.627	0.165717	1.625	1.87649	1.625	0.0212952	1.625	0.835707	1.626	0.60217	1.626	0.000983712	1.626	0.0186284	1.626	5.87284	1.626	0.0277283	1.626	0.187279	1.628	0.558851	1.628	0.240096	1.628	0.422282
1.629	15.6409	1.629	0.0763572	1.629	0.413628	1.631	0.219691	1.631	0.0604677	1.631	0.00504537	1.631	8.87119	1.631	0.181589	1.631	0.195733	1.629	1.84238	1.629	0.021317	1.629	0.937005	1.629	0.802893	1.629	0.0010197	1.629	0.046373	1.629	5.34477	1.629	0.0264033	1.629	0.180148	1.632	0.571525	1.632	0.214101	1.632	0.423503
1.633	15.3499	1.633	0.0786572	1.633	0.396953	1.635	0.219691	1.635	0.0594779	1.635	0.00497007	1.635	9.43134	1.635	0.174648	1.635	0.18715	1.633	3.34357	1.633	0.0226452	1.633	0.943336	1.633	0.870464	1.633	0.000847752	1.633	0.0428058	1.633	5.5157	1.633	0.0265478	1.633	0.157067	1.635	0.569749	1.635	0.195421	1.635	0.398291
1.637	13.764	1.637	0.0782499	1.637	0.410985	1.638	0.21446	1.638	0.0570637	1.638	0.00493242	1.639	9.26744	1.639	0.177254	1.639	0.195515	1.636	4.57182	1.636	0.0236251	1.636	1.47515	1.637	0.934059	1.637	0.000971716	1.637	0.0424095	1.637	5.43329	1.637	0.0227415	1.637	0.139333	1.639	0.575079	1.639	0.244407	1.639	0.400623
1.64	12.8037	1.64	0.0806099	1.64	0.414848	1.642	0.226229	1.642	0.0551267	1.642	0.00301217	1.643	9.44379	1.643	0.178289	1.643	0.193328	1.64	9.51894	1.64	0.0204896	1.64	1.48148	1.641	0.878413	1.641	0.00106769	1.641	0.0539037	1.641	4.91743	1.641	0.022067	1.641	0.150874	1.643	0.62625	1.643	0.265307	1.643	0.420616
1.644	13.9313	1.644	0.0832453	1.644	0.453079	1.646	0.24846	1.646	0.0549344	1.646	0.00380286	1.647	9.54752	1.647	0.176718	1.647	0.197428	1.644	9.89423	1.644	0.0167009	1.644	1.00032	1.645	0.66974	1.645	0.00113567	1.645	0.068965	1.645	4.78923	1.645	0.0182125	1.645	0.134548	1.647	0.573302	1.647	0.25956	1.647	0.424059
1.648	14.0623	1.648	0.0844672	1.648	0.450639	1.65	0.109846	1.65	0.0543006	1.65	0.00380286	1.65	9.18861	1.65	0.170664	1.65	0.19546	1.648	9.86011	1.648	0.0164614	1.648	1.00665	1.649	0.441194	1.649	0.00132361	1.649	0.0903679	1.649	5.52791	1.649	0.0169357	1.649	0.148998	1.651	0.564537	1.651	0.28464	1.651	0.410064
1.652	14.6806	1.652	0.0819875	1.652	0.470161	1.654	0.109846	1.654	0.0511601	1.654	0.00161904	1.654	9.18653	1.654	0.167956	1.654	0.208254	1.652	10.0307	1.652	0.0131952	1.652	1.16493	1.652	0.435232	1.652	0.00127963	1.652	0.110185	1.652	5.29593	1.652	0.0173934	1.652	0.110153	1.655	0.548072	1.655	0.316514	1.655	0.370746
1.656	14.9425	1.656	0.0830177	1.656	0.461214	1.658	0.0719226	1.658	0.0497073	1.658	0.00497007	1.658	9.47906	1.658	0.163825	1.658	0.19885	1.656	13.3743	1.656	0.0134347	1.656	1.17126	1.656	0.471004	1.656	0.000883741	1.656	0.118509	1.656	5.25625	1.656	0.0181643	1.656	0.0961729	1.659	0.544282	1.659	0.322523	1.659	0.384852
1.66	16.6085	1.66	0.0750274	1.66	0.393089	1.662	0.0732303	1.662	0.0477347	1.662	0.00515833	1.662	9.37947	1.662	0.160914	1.662	0.198905	1.659	15.4896	1.659	0.0106041	1.659	1.57645	1.66	0.457093	1.66	0.000867746	1.66	0.118509	1.66	5.43634	1.66	0.0173693	1.66	0.115877	1.662	0.53599	1.662	0.309068	1.662	0.390849
1.664	17.0377	1.664	0.077603	1.664	0.3695	1.665	0.209229	1.665	0.0471578	1.665	0.00527129	1.666	9.35458	1.666	0.15803	1.666	0.178511	1.663	15.4555	1.663	0.00986375	1.663	1.89934	1.664	0.300091	1.664	0.000847752	1.664	0.111771	1.664	5.26235	1.664	0.0187425	1.664	0.131358	1.666	0.521302	1.666	0.307501	1.666	0.395403
1.667	17.3796	1.667	0.0773514	1.667	0.349977	1.669	0.217076	1.669	0.049102	1.669	0.00621259	1.67	8.86496	1.67	0.159629	1.67	0.192726	1.667	15.2849	1.667	0.00953713	1.667	1.88667	1.668	0.256369	1.668	0.000611821	1.668	0.124058	1.668	5.68969	1.668	0.0183329	1.668	0.146558	1.67	0.566669	1.67	0.336108	1.67	0.377854
1.671	17.4524	1.671	0.0751832	1.671	0.346927	1.673	0.222306	1.673	0.04693	1.673	0.0125005	1.674	8.54339	1.674	0.150119	1.674	0.189501	1.671	13.0672	1.671	0.00923229	1.671	1.40551	1.672	0.357725	1.672	0.000619818	1.672	0.124058	1.672	6.0224	1.672	0.0198747	1.672	0.16401	1.674	0.570341	1.674	0.301622	1.674	0.390627
1.675	18.6963	1.675	0.072919	1.675	0.383125	1.677	0.207922	1.677	0.0490165	1.677	0.0128017	1.677	8.58074	1.677	0.142319	1.677	0.203169	1.675	8.35892	1.675	0.0106258	1.675	1.51947	1.676	0.347788	1.676	0.000535843	1.676	0.129607	1.676	5.8301	1.676	0.0224765	1.676	0.152563	1.678	0.53445	1.678	0.308546	1.678	0.37219
1.679	19.402	1.679	0.0707148	1.679	0.36828	1.681	0.266768	1.681	0.0477276	1.681	0.0130276	1.681	8.74671	1.681	0.139676	1.681	0.189938	1.679	8.46127	1.679	0.0126073	1.679	1.59544	1.679	0.357725	1.679	0.000459865	1.679	0.111771	1.679	5.99188	1.679	0.0230788	1.679	0.172267	1.682	0.535161	1.682	0.30123	1.682	0.387073
1.683	19.7076	1.683	0.0690257	1.683	0.381904	1.685	0.298152	1.685	0.0453775	1.685	0.0130653	1.685	9.25292	1.685	0.135073	1.685	0.196444	1.683	9.41658	1.683	0.0131299	1.683	1.63976	1.683	0.361699	1.683	0.000311909	1.683	0.0943314	1.683	5.37224	1.683	0.0211756	1.683	0.156504	1.686	0.544519	1.686	0.297181	1.686	0.43039
1.687	19.242	1.687	0.0695288	1.687	0.362382	1.688	0.300767	1.688	0.0449929	1.688	0.0134794	1.689	9.44379	1.689	0.131959	1.689	0.190813	1.686	9.14364	1.686	0.0128033	1.686	1.39918	1.687	0.465042	1.687	0.000271921	1.687	0.084819	1.687	6.24523	1.687	0.0203325	1.687	0.180617	1.689	0.557667	1.689	0.290127	1.689	0.443385
1.691	19.4238	1.691	0.0663783	1.691	0.355875	1.692	0.417151	1.692	0.0437467	1.692	0.0115215	1.693	9.53092	1.693	0.125692	1.693	0.196882	1.69	7.47185	1.69	0.0125855	1.69	1.36119	1.691	0.419333	1.691	0.00027592	1.691	0.0729285	1.691	6.53521	1.691	0.0207902	1.691	0.196474	1.693	0.597585	1.693	0.286731	1.693	0.44494
1.694	18.7327	1.694	0.0681872	1.694	0.349571	1.696	0.419767	1.696	0.0407913	1.696	0.0114462	1.697	9.56412	1.697	0.119075	1.697	0.205192	1.694	5.49301	1.694	0.0130646	1.694	0.905349	1.695	0.435232	1.695	0.000643812	1.695	0.0717394	1.695	6.41617	1.695	0.0182366	1.695	0.175738	1.697	0.640582	1.697	0.284771	1.697	0.440497
1.698	20.2895	1.698	0.0660069	1.698	0.306459	1.7	0.424998	1.7	0.0371808	1.7	0.0138183	1.7	10.062	1.7	0.112005	1.7	0.213831	1.698	6.92597	1.698	0.0119105	1.698	0.474834	1.699	0.375611	1.699	0.000623817	1.699	0.0507329	1.699	6.7092	1.699	0.0166707	1.699	0.165417	1.701	0.641648	1.701	0.326834	1.701	0.462488
1.702	20.9952	1.702	0.0633474	1.702	0.366653	1.704	0.432844	1.704	0.033613	1.704	0.0144584	1.704	10.1305	1.704	0.104694	1.704	0.213995	1.702	6.9942	1.702	0.0103863	1.702	0.462171	1.703	0.441194	1.703	0.000639813	1.703	0.0642087	1.703	6.98391	1.703	0.0192725	1.703	0.161383	1.705	0.616063	1.705	0.297181	1.705	0.502584
1.706	21.1189	1.706	0.062425	1.706	0.34774	1.708	0.436767	1.708	0.0318326	1.708	0.00850936	1.708	10.367	1.708	0.100415	1.708	0.214705	1.706	7.19891	1.706	0.00942826	1.706	0.417854	1.706	0.288167	1.706	0.000703794	1.706	0.0808554	1.706	6.91066	1.706	0.0188148	1.706	0.164104	1.709	0.626013	1.709	0.303582	1.709	0.494032
1.71	20.5223	1.71	0.059514	1.71	0.289784	1.712	0.434151	1.712	0.0287063	1.712	0.00862232	1.712	10.7155	1.712	0.0967369	1.712	0.208527	1.71	8.42715	1.71	0.00810003	1.71	0.322886	1.71	0.290154	1.71	0.0010357	1.71	0.0634161	1.71	6.87403	1.71	0.0174898	1.71	0.199852	1.712	0.646149	1.712	0.29274	1.712	0.503917
1.714	21.2935	1.714	0.0581124	1.714	0.31195	1.715	0.379229	1.715	0.0264916	1.715	0.00768102	1.716	10.8462	1.716	0.0900272	1.716	0.22903	1.713	8.29069	1.713	0.00844842	1.713	0.253244	1.714	0.288167	1.714	0.00119965	1.714	0.0757029	1.714	7.5944	1.714	0.0206697	1.714	0.180242	1.716	0.669958	1.716	0.297834	1.716	0.530906
1.717	21.0607	1.717	0.0521347	1.717	0.31378	1.719	0.347844	1.719	0.0253237	1.719	0.00779398	1.72	11.1408	1.72	0.0906094	1.72	0.225914	1.717	11.7366	1.717	0.00877503	1.717	0.189933	1.718	0.298104	1.718	0.00116366	1.718	0.0721358	1.718	8.21404	1.718	0.0218743	1.718	0.186998	1.72	0.666523	1.72	0.290649	1.72	0.516579
1.721	21.017	1.721	0.0467559	1.721	0.339403	1.723	0.33869	1.723	0.0257082	1.723	0.0073798	1.724	11.4686	1.724	0.0853784	1.724	0.230834	1.721	11.8731	1.721	0.00958068	1.721	0.189933	1.722	0.192774	1.722	0.00129162	1.722	0.0685686	1.722	8.10415	1.722	0.0225247	1.722	0.167951	1.724	0.676118	1.724	0.274451	1.724	0.558118
1.725	21.3589	1.725	0.0450308	1.725	0.350994	1.727	0.287691	1.727	0.0241985	1.727	0.00662676	1.727	11.2861	1.727	0.0835023	1.727	0.240894	1.725	10.2354	1.725	0.00968955	1.725	0.253244	1.726	0.190786	1.726	0.00153155	1.726	0.0681722	1.726	8.11331	1.726	0.024452	1.726	0.173299	1.728	0.657994	1.728	0.308676	1.728	0.54479
1.729	20.9006	1.729	0.0425151	1.729	0.350588	1.731	0.283768	1.731	0.0242768	1.731	0.00783163	1.731	11.1118	1.731	0.0775873	1.731	0.232365	1.729	10.2013	1.729	0.010321	1.729	0.265907	1.729	0.168925	1.729	0.00132761	1.729	0.0788737	1.729	8.12246	1.729	0.0234161	1.729	0.186716	1.732	0.611799	1.732	0.309983	1.732	0.553453
1.733	19.9985	1.733	0.0437251	1.733	0.37377	1.735	0.149076	1.735	0.0259575	1.735	0.00519598	1.735	10.9479	1.735	0.0742602	1.735	0.217603	1.733	8.7001	1.733	0.0110396	1.733	0.259576	1.733	0.162963	1.733	0.00134361	1.733	0.0776846	1.733	8.01868	1.733	0.0260419	1.733	0.207921	1.736	0.614523	1.736	0.277195	1.736	0.559562
1.737	18.9582	1.737	0.0432699	1.737	0.367059	1.739	0.150384	1.739	0.024348	1.739	0.00444294	1.739	10.7114	1.739	0.067726	1.739	0.20798	1.736	7.06243	1.736	0.0111702	1.736	0.259576	1.737	0.0715447	1.737	0.00168351	1.737	0.0511292	1.737	8.14383	1.737	0.026066	1.737	0.209141	1.739	0.578514	1.739	0.287514	1.739	0.571891
1.741	19.0819	1.741	0.0416406	1.741	0.384141	1.742	0.149076	1.742	0.0230306	1.742	0.00508303	1.743	10.7301	1.743	0.0618573	1.743	0.212245	1.74	6.78949	1.74	0.0104299	1.74	0.202596	1.741	0.107317	1.741	0.00150756	1.741	0.0348788	1.741	8.47349	1.741	0.0236088	1.741	0.218899	1.743	0.554468	1.743	0.275888	1.743	0.567115
1.744	18.7473	1.744	0.0410177	1.744	0.417085	1.746	0.147768	1.746	0.0218698	1.746	0.00508303	1.747	10.0724	1.747	0.0544636	1.747	0.218205	1.744	8.56363	1.744	0.0102339	1.744	0.265907	1.745	0.216622	1.745	0.00157954	1.745	0.0348788	1.745	9.46552	1.745	0.0223079	1.745	0.202385	1.747	0.568801	1.747	0.279023	1.747	0.550788
1.748	16.9358	1.748	0.0389093	1.748	0.412205	1.75	0.222306	1.75	0.0201749	1.75	0.0108061	1.751	10.3795	1.751	0.0488722	1.751	0.214432	1.748	9.4507	1.748	0.00759922	1.748	0.2849	1.749	0.306053	1.749	0.0017035	1.749	0.0594526	1.749	9.31596	1.749	0.0185979	1.749	0.229408	1.751	0.59794	1.751	0.29496	1.751	0.529796
1.752	17.9107	1.752	0.0387296	1.752	0.447385	1.754	0.223614	1.754	0.0184586	1.754	0.0109191	1.754	10.3131	1.754	0.041423	1.754	0.200654	1.752	5.08359	1.752	0.00692422	1.752	0.278568	1.753	0.302078	1.753	0.0017195	1.753	0.0618306	1.753	8.82452	1.753	0.0166707	1.753	0.235975	1.755	0.611917	1.755	0.29496	1.755	0.532128
1.756	19.0601	1.756	0.0377114	1.756	0.447589	1.758	0.223614	1.758	0.0161798	1.758	0.0126887	1.758	10.1429	1.758	0.0375968	1.758	0.204536	1.756	5.25418	1.756	0.00629277	1.756	0.278568	1.756	0.314003	1.756	0.00174349	1.756	0.0638124	1.756	9.16028	1.756	0.0184052	1.756	0.238696	1.759	0.579106	1.759	0.275366	1.759	0.500141
1.76	18.5509	1.76	0.0410177	1.76	0.483583	1.762	0.154307	1.762	0.0144493	1.762	0.0126511	1.762	9.84627	1.762	0.0319314	1.762	0.191797	1.76	5.35653	1.76	0.0044855	1.76	0.278568	1.76	0.314003	1.76	0.00166351	1.76	0.0646051	1.76	9.7555	1.76	0.0191279	1.76	0.239166	1.763	0.581949	1.763	0.250416	1.763	0.503584
1.764	17.1905	1.764	0.0385739	1.764	0.526898	1.765	0.200076	1.765	0.0128327	1.765	0.0114086	1.766	10.2073	1.766	0.0308686	1.766	0.187532	1.763	5.28829	1.763	0.0029613	1.763	0.278568	1.764	0.397472	1.764	0.00165552	1.764	0.053111	1.764	10.2286	1.764	0.0195857	1.764	0.254553	1.766	0.59332	1.766	0.274321	1.766	0.532684
1.767	16.4266	1.767	0.0329196	1.767	0.578551	1.769	0.203999	1.769	0.0125194	1.769	0.0113709	1.77	10.3795	1.77	0.0265433	1.77	0.202568	1.767	5.18594	1.767	0.00187259	1.767	0.2849	1.768	0.395485	1.768	0.00185546	1.768	0.0717394	1.768	10.0455	1.768	0.0196579	1.768	0.239822	1.77	0.585621	1.77	0.290388	1.77	0.508471
1.771	16.994	1.771	0.0318774	1.771	0.563096	1.773	0.203999	1.773	0.0146843	1.773	0.0103167	1.774	11.1616	1.774	0.0280682	1.774	0.212518	1.771	5.04947	1.771	0.00150243	1.771	0.2849	1.772	0.399459	1.772	0.00159153	1.772	0.0721358	1.772	10.0211	1.772	0.0208625	1.772	0.242543	1.774	0.600427	1.774	0.275366	1.774	0.469041
1.775	16.4557	1.775	0.0304159	1.775	0.582821	1.777	0.198768	1.777	0.0170201	1.777	0.0106179	1.777	11.4168	1.777	0.0274767	1.777	0.213393	1.775	4.81064	1.775	0.00174194	1.775	0.259576	1.776	0.349775	1.776	0.00157554	1.776	0.0820445	1.776	10.1828	1.776	0.0233438	1.776	0.228751	1.778	0.584318	1.778	0.294568	1.778	0.479815
1.779	18.1871	1.779	0.0307992	1.779	0.554961	1.781	0.189614	1.781	0.0159448	1.781	0.0108814	1.781	11.7778	1.781	0.0273011	1.781	0.201584	1.779	1.63766	1.779	0.00128468	1.779	0.430515	1.779	0.234508	1.779	0.00117966	1.779	0.0800628	1.779	9.86234	1.779	0.0265719	1.779	0.225279	1.782	0.554232	1.782	0.297834	1.782	0.489256
1.783	18.3835	1.783	0.0329915	1.783	0.536659	1.785	0.0797686	1.785	0.0169133	1.785	0.00508303	1.785	11.2633	1.785	0.0271625	1.785	0.195132	1.783	1.91061	1.783	0.00126291	1.783	0.436846	1.783	0.250407	1.783	0.00092373	1.783	0.0439949	1.783	9.3129	1.783	0.0264997	1.783	0.215896	1.786	0.512655	1.786	0.288951	1.786	0.495365
1.787	19.1474	1.787	0.0323446	1.787	0.522424	1.789	0.183076	1.789	0.0176112	1.789	0.00500773	1.789	10.7612	1.789	0.0259148	1.789	0.204809	1.787	2.01297	1.787	0.00274356	1.787	0.45584	1.787	0.252394	1.787	0.00117966	1.787	0.0602453	1.787	10.4453	1.787	0.0265719	1.787	0.216084	1.789	0.505667	1.789	0.282028	1.789	0.496253
1.791	18.0416	1.791	0.0353035	1.791	0.505749	1.792	0.198768	1.792	0.0178604	1.792	0.00538424	1.793	10.4666	1.793	0.0251107	1.793	0.198686	1.79	4.02593	1.79	0.0024605	1.79	0.45584	1.791	0.252394	1.791	0.00139159	1.791	0.0535073	1.791	10.3019	1.791	0.0270778	1.791	0.224341	1.793	0.524145	1.793	0.283334	1.793	0.512247
1.794	17.4669	1.794	0.0354233	1.794	0.487447	1.796	0.203999	1.796	0.0177323	1.796	0.00481946	1.797	10.6263	1.797	0.0258316	1.797	0.205903	1.794	4.1624	1.794	0.0038105	1.794	0.576132	1.795	0.252394	1.795	0.00145158	1.795	0.0753066	1.795	9.73108	1.795	0.0249097	1.795	0.248736	1.797	0.520473	1.797	0.281375	1.797	0.510137
1.798	19.5475	1.798	0.0382025	1.798	0.474025	1.8	0.232768	1.8	0.017426	1.8	0.00809519	1.801	10.1678	1.801	0.0246671	1.801	0.216072	1.798	4.26476	1.798	0.00394114	1.798	0.588793	1.799	0.166938	1.799	0.00165951	1.799	0.102258	1.799	9.93865	1.799	0.0254156	1.799	0.233911	1.801	0.522605	1.801	0.259821	1.801	0.464599
1.802	20.2386	1.802	0.0399755	1.802	0.462434	1.804	0.236691	1.804	0.0159875	1.804	0.00877293	1.804	9.60769	1.804	0.0256006	1.804	0.204645	1.802	4.29887	1.802	0.00415889	1.802	0.753402	1.803	0.166938	1.803	0.00155155	1.803	0.103844	1.803	10.0699	1.803	0.0226692	1.803	0.252489	1.805	0.49086	1.805	0.225857	1.805	0.473484
1.806	22.5447	1.806	0.0407302	1.806	0.469755	1.808	0.253691	1.808	0.0145846	1.808	0.0115215	1.808	8.95417	1.808	0.0260442	1.808	0.199287	1.806	4.29887	1.806	0.00531292	1.806	0.759733	1.806	0.20271	1.806	0.00159153	1.806	0.12485	1.806	9.85928	1.806	0.0197061	1.806	0.24564	1.809	0.483279	1.809	0.246497	1.809	0.479815
1.81	24.8581	1.81	0.0431261	1.81	0.500462	1.812	0.253691	1.812	0.0128755	1.812	0.0104673	1.812	8.67617	1.812	0.0261459	1.812	0.193546	1.81	5.28829	1.81	0.00511696	1.81	0.766065	1.81	0.24047	1.81	0.00185546	1.81	0.124058	1.81	9.69445	1.81	0.0182848	1.81	0.243482	1.813	0.53374	1.813	0.262434	1.813	0.45016
1.814	24.2398	1.814	0.0436053	1.814	0.532185	1.816	0.274614	1.816	0.0130891	1.816	0.0152867	1.816	8.42514	1.816	0.026534	1.816	0.203114	1.813	5.62948	1.813	0.00511696	1.813	1.19658	1.814	0.238483	1.814	0.00197142	1.814	0.135552	1.814	9.24575	1.814	0.0142135	1.814	0.225842	1.816	0.541557	1.816	0.263348	1.816	0.480148
1.818	24.3853	1.818	0.0444678	1.818	0.540523	1.819	0.266768	1.819	0.0135235	1.819	0.0159645	1.82	8.38987	1.82	0.0241773	1.82	0.199397	1.817	4.40123	1.817	0.00500809	1.817	1.51314	1.818	0.155014	1.818	0.00224734	1.818	0.153388	1.818	9.09008	1.818	0.0192725	1.818	0.211768	1.82	0.546532	1.82	0.281375	1.82	0.467153
1.821	23.5632	1.821	0.0505414	1.821	0.555368	1.823	0.189614	1.823	0.0124838	1.823	0.0170564	1.824	8.26746	1.824	0.0230405	1.824	0.198248	1.821	4.26476	1.821	0.00324437	1.821	1.58911	1.822	0.157001	1.822	0.0020474	1.822	0.147046	1.822	8.77568	1.822	0.0203084	1.822	0.204543	1.824	0.554113	1.824	0.315991	1.824	0.49181
1.825	24.3489	1.825	0.0528774	1.825	0.560249	1.827	0.177845	1.827	0.0131034	1.827	0.0157386	1.828	7.8795	1.828	0.0229666	1.828	0.18622	1.825	2.32003	1.825	0.00317905	1.825	1.6081	1.826	0.155014	1.826	0.00178348	1.826	0.145461	1.826	9.1206	1.826	0.0198025	1.826	0.191501	1.828	0.556719	1.828	0.33859	1.828	0.465265
1.829	25.2364	1.829	0.0527217	1.829	0.575094	1.831	0.172614	1.831	0.013374	1.831	0.0163033	1.831	7.99154	1.831	0.0212753	1.831	0.189774	1.829	2.35415	1.829	0.00180726	1.829	1.893	1.83	0.151039	1.83	0.00161153	1.83	0.132381	1.83	9.80434	1.83	0.0202361	1.83	0.156316	1.832	0.540728	1.832	0.332973	1.832	0.438942
1.833	26.4659	1.833	0.0553332	1.833	0.551708	1.835	0.113768	1.835	0.0136019	1.835	0.0135547	1.835	8.06207	1.835	0.0208964	1.835	0.19136	1.833	2.35415	1.833	0.00424599	1.833	1.90567	1.833	0.168925	1.833	0.00127163	1.833	0.104636	1.833	9.67309	1.833	0.0231029	1.833	0.159882	1.836	0.526988	1.836	0.348257	1.836	0.448049
1.837	27.3825	1.837	0.0599932	1.837	0.536659	1.839	0.112461	1.839	0.0141502	1.839	0.0128393	1.839	7.9293	1.839	0.0209056	1.839	0.185947	1.837	2.32003	1.837	0.00522583	1.837	1.72206	1.837	0.32394	1.837	0.00134761	1.837	0.0844226	1.837	9.80739	1.837	0.0256806	1.837	0.161383	1.84	0.564063	1.84	0.382743	1.84	0.410619
1.841	25.4692	1.841	0.0631438	1.841	0.537676	1.842	0.095461	1.842	0.0151614	1.842	0.00997779	1.843	7.98946	1.843	0.0206283	1.843	0.177035	1.84	4.64006	1.84	0.00428953	1.84	1.70307	1.841	0.27823	1.841	0.00147157	1.841	0.0646051	1.841	9.86539	1.841	0.0276078	1.841	0.191126	1.843	0.555416	1.843	0.403905	1.843	0.413507
1.844	26.5314	1.844	0.0648928	1.844	0.488667	1.846	0.0941532	1.846	0.0147413	1.846	0.0100531	1.847	7.72183	1.847	0.0194638	1.847	0.177964	1.844	3.65063	1.844	0.00437663	1.844	1.64609	1.845	0.252394	1.845	0.00147957	1.845	0.0681722	1.845	9.19691	1.845	0.0269092	1.845	0.21402	1.847	0.52071	1.847	0.386792	1.847	0.456157
1.848	26.5532	1.848	0.0669413	1.848	0.520187	1.85	0.0758457	1.85	0.0153893	1.85	0.00474416	1.851	7.70938	1.851	0.0188908	1.851	0.158446	1.848	3.30945	1.848	0.00542179	1.848	0.949668	1.849	0.256369	1.849	0.00178348	1.849	0.0570745	1.849	9.85623	1.849	0.0266201	1.849	0.231659	1.851	0.4802	1.851	0.400117	1.851	0.419949
1.852	27.6444	1.852	0.0692773	1.852	0.525475	1.854	0.125538	1.854	0.0160943	1.854	0.00497007	1.854	7.57868	1.854	0.0193067	1.854	0.156805	1.852	3.37769	1.852	0.00727261	1.852	0.677429	1.853	0.312015	1.853	0.00161953	1.853	0.038446	1.853	10.4637	1.853	0.0232715	1.853	0.248173	1.855	0.482095	1.855	0.375558	1.855	0.4325
1.856	27.0479	1.856	0.0696486	1.856	0.499648	1.858	0.0980764	1.858	0.0185797	1.858	0.00384051	1.858	7.96664	1.858	0.019011	1.858	0.146308	1.856	4.67417	1.856	0.00735971	1.856	0.620449	1.856	0.457093	1.856	0.00183546	1.856	0.037257	1.856	10.0638	1.856	0.0219465	1.856	0.24442	1.859	0.451061	1.859	0.358185	1.859	0.375744
1.86	29.1503	1.86	0.0706429	1.86	0.527305	1.862	0.10723	1.862	0.0185797	1.862	0.00286156	1.862	8.12639	1.862	0.0203418	1.862	0.153088	1.86	4.74241	1.86	0.00731616	1.86	0.823045	1.86	0.461068	1.86	0.00174749	1.86	0.0368606	1.86	9.93865	1.86	0.0218502	1.86	0.240198	1.863	0.426542	1.863	0.409783	1.863	0.376966
1.864	28.7866	1.864	0.074129	1.864	0.506156	1.866	0.143845	1.866	0.021122	1.866	0.0036146	1.866	7.83386	1.866	0.0206099	1.866	0.138107	1.864	4.74241	1.864	0.00718551	1.864	0.443177	1.864	0.478954	1.864	0.00179148	1.864	0.0618306	1.864	10.714	1.864	0.0235847	1.864	0.257743	1.866	0.458286	1.866	0.421409	1.866	0.410064
1.868	27.1133	1.868	0.0778067	1.868	0.525881	1.869	0.17523	1.869	0.0213001	1.869	0.00312513	1.87	7.69694	1.87	0.0208686	1.87	0.128211	1.867	4.67417	1.867	0.00465969	1.867	0.664767	1.868	0.455105	1.868	0.00177548	1.868	0.0669832	1.868	11.5259	1.868	0.021007	1.868	0.257837	1.87	0.452127	1.87	0.439828	1.87	0.422615
1.871	25.2001	1.871	0.0851261	1.871	0.542963	1.873	0.213153	1.873	0.0201037	1.873	0.00308747	1.874	7.73635	1.874	0.019815	1.874	0.130562	1.871	4.5377	1.871	0.00352743	1.871	0.696422	1.872	0.294129	1.872	0.00207939	1.872	0.0741175	1.872	12.173	1.872	0.0206456	1.872	0.259057	1.874	0.457457	1.874	0.439175	1.874	0.42528
1.875	26.0294	1.875	0.0928768	1.875	0.536049	1.877	0.337383	1.877	0.0185156	1.877	0.00308747	1.878	7.62847	1.878	0.0180036	1.878	0.130289	1.875	3.17298	1.875	0.00344034	1.875	0.702753	1.876	0.292142	1.876	0.0020514	1.876	0.0792701	1.876	12.5698	1.876	0.0191038	1.876	0.257274	1.878	0.466341	1.878	0.42585	1.878	0.441385
1.879	25.7457	1.879	0.0991421	1.879	0.552521	1.881	0.347844	1.881	0.0199114	1.881	0.0027486	1.881	7.50399	1.881	0.0198797	1.881	0.124438	1.879	3.27534	1.879	0.00365808	1.879	0.924342	1.88	0.312015	1.88	0.00191144	1.88	0.0978985	1.88	13.3329	1.88	0.0205734	1.88	0.25643	1.882	0.454733	1.882	0.415008	1.882	0.414063
1.883	26.5241	1.883	0.100819	1.883	0.558825	1.885	0.342613	1.885	0.0195055	1.885	0.00463121	1.885	7.26541	1.885	0.0226061	1.885	0.129851	1.883	4.36711	1.883	0.00259114	1.883	0.943336	1.883	0.365674	1.883	0.00169151	1.883	0.0990876	1.883	12.9636	1.883	0.0242351	1.883	0.274069	1.886	0.487307	1.886	0.391364	1.886	0.411286
1.887	25.6511	1.887	0.108103	1.887	0.573467	1.889	0.295537	1.889	0.0192705	1.889	0.00395347	1.889	7.23429	1.889	0.0232808	1.889	0.129632	1.887	4.36711	1.887	0.00113226	1.887	0.918011	1.887	0.375611	1.887	0.00159953	1.887	0.100277	1.887	13.0277	1.887	0.0284751	1.887	0.266	1.89	0.466223	1.89	0.394499	1.89	0.406954
1.891	26.1894	1.891	0.112559	1.891	0.57123	1.892	0.294229	1.892	0.0185227	1.892	0.00478181	1.893	7.04135	1.893	0.024205	1.893	0.133296	1.89	3.2071	1.89	0.00217743	1.89	0.892687	1.891	0.24047	1.891	0.00159153	1.891	0.100673	1.891	13.5741	1.891	0.0321368	1.891	0.29837	1.893	0.464801	1.893	0.386792	1.893	0.408176
1.895	25.4983	1.895	0.117483	1.895	0.583838	1.896	0.42369	1.896	0.0190853	1.896	0.00647615	1.897	7.19695	1.897	0.0248427	1.897	0.120392	1.894	3.2071	1.894	0.00226453	1.894	0.84837	1.895	0.244445	1.895	0.00164352	1.895	0.104636	1.895	13.8335	1.895	0.03192	1.895	0.317136	1.897	0.502232	1.897	0.343424	1.897	0.373301
1.898	25.3819	1.898	0.118249	1.898	0.624713	1.9	0.439382	1.9	0.0195482	1.9	0.00523364	1.901	7.73635	1.901	0.0252309	1.901	0.121267	1.898	3.13886	1.898	0.00232985	1.898	0.778727	1.899	0.230534	1.899	0.00153555	1.899	0.0693613	1.899	13.7175	1.899	0.0296314	1.899	0.302874	1.901	0.499033	1.901	0.358446	1.901	0.35975
1.902	25.7238	1.902	0.124347	1.902	0.663351	1.904	0.417151	1.904	0.0214283	1.904	0.00534659	1.904	7.73843	1.904	0.0255913	1.904	0.128102	1.902	3.82122	1.902	0.00235162	1.902	0.595124	1.903	0.319965	1.903	0.00149956	1.903	0.0669832	1.903	13.8183	1.903	0.032715	1.903	0.321264	1.905	0.498323	1.905	0.338198	1.905	0.351642
1.906	26.6987	1.906	0.125138	1.906	0.631627	1.908	0.485151	1.908	0.0233795	1.908	0.00681502	1.908	8.10772	1.908	0.0262475	1.908	0.134006	1.906	5.93654	1.906	0.00385405	1.906	0.582463	1.907	0.32394	1.907	0.0010157	1.907	0.0990876	1.907	13.7725	1.907	0.0336305	1.907	0.310943	1.909	0.484346	1.909	0.335063	1.909	0.346977
1.91	27.2807	1.91	0.120849	1.91	0.653589	1.912	0.379229	1.912	0.024405	1.912	0.00775632	1.912	8.08904	1.912	0.0274582	1.912	0.135428	1.91	5.01535	1.91	0.00548712	1.91	0.582463	1.91	0.411384	1.91	0.000779772	1.91	0.0951241	1.91	14.4379	1.91	0.0407854	1.91	0.323798	1.913	0.458168	1.913	0.351653	1.913	0.309547
1.914	25.6075	1.914	0.126875	1.914	0.672908	1.916	0.451151	1.916	0.0254661	1.916	0.00914944	1.916	7.81312	1.916	0.0277817	1.916	0.13674	1.914	5.01535	1.914	0.00759922	1.914	0.360873	1.914	0.453118	1.914	0.000899737	1.914	0.0820445	1.914	15.3689	1.914	0.0407613	1.914	0.349131	1.916	0.458642	1.916	0.417098	1.916	0.288889
1.918	26.8514	1.918	0.137033	1.918	0.665384	1.919	0.453767	1.919	0.0253593	1.919	0.00726684	1.92	7.95627	1.92	0.0269314	1.92	0.137341	1.917	3.95769	1.917	0.00927584	1.917	0.481164	1.918	0.397472	1.918	0.00109968	1.918	0.0911606	1.918	15.9427	1.918	0.0386654	1.918	0.336746	1.92	0.440519	1.92	0.420887	1.92	0.27556
1.921	27.3898	1.921	0.135668	1.921	0.639151	1.923	0.460305	1.923	0.0243979	1.923	0.00952597	1.924	7.68656	1.924	0.0280405	1.924	0.143192	1.921	3.99181	1.921	0.00912342	1.921	0.481164	1.922	0.371636	1.922	0.00134361	1.922	0.0935387	1.922	16.6326	1.922	0.0338714	1.922	0.34322	1.924	0.445731	1.924	0.425067	1.924	0.242906
1.925	28.401	1.925	0.134098	1.925	0.667824	1.927	0.451151	1.927	0.02511	1.927	0.00877293	1.928	7.42931	1.928	0.0281884	1.928	0.149534	1.925	3.95769	1.925	0.00823068	1.925	0.487495	1.926	0.375611	1.926	0.00149556	1.926	0.0951241	1.926	16.6814	1.926	0.0311491	1.926	0.360109	1.928	0.454851	1.928	0.415923	1.928	0.236131
1.929	27.1133	1.929	0.135823	1.929	0.668028	1.931	0.303383	1.931	0.0248323	1.931	0.00719154	1.931	7.23221	1.931	0.0262198	1.931	0.15522	1.929	3.82122	1.929	0.00955891	1.929	1.06363	1.93	0.375611	1.93	0.00157154	1.93	0.093935	1.93	16.8127	1.93	0.0291978	1.93	0.375403	1.932	0.417065	1.932	0.385878	1.932	0.271784
1.933	28.1827	1.933	0.140112	1.933	0.680229	1.935	0.24846	1.935	0.0249249	1.935	0.00715389	1.935	6.77579	1.935	0.0267189	1.935	0.16785	1.933	3.65063	1.933	0.0105823	1.933	1.30421	1.933	0.367661	1.933	0.00230333	1.933	0.128418	1.933	16.4311	1.933	0.0320164	1.933	0.415561	1.936	0.40522	1.936	0.364063	1.936	0.272117
1.937	28.4665	1.937	0.134589	1.937	0.674129	1.939	0.222306	1.939	0.0278731	1.939	0.00764337	1.939	7.03305	1.939	0.0281329	1.939	0.16785	1.937	2.76356	1.937	0.0104517	1.937	1.31687	1.937	0.272268	1.937	0.00283117	1.937	0.140308	1.937	15.6741	1.937	0.0338473	1.937	0.41481	1.94	0.437794	1.94	0.340288	1.94	0.246905
1.941	27.6517	1.941	0.139681	1.941	0.71541	1.943	0.237999	1.943	0.0302659	1.943	0.00681502	1.943	7.40649	1.943	0.0289739	1.943	0.164022	1.941	0.682363	1.941	0.00879681	1.941	1.35486	1.941	0.262331	1.941	0.00299912	1.941	0.111374	1.941	16.074	1.941	0.0323296	1.941	0.44643	1.943	0.452364	1.943	0.323437	1.943	0.284335
1.945	27.7099	1.945	0.143382	1.945	0.745914	1.946	0.235383	1.946	0.0311774	1.946	0.00734215	1.947	7.42308	1.947	0.0295377	1.947	0.171294	1.944	0.648245	1.944	0.00768632	1.944	1.35486	1.945	0.166938	1.945	0.00300712	1.945	0.117716	1.945	17.4445	1.945	0.0264274	1.945	0.439299	1.947	0.459708	1.947	0.286861	1.947	0.300884
1.948	30.1615	1.948	0.136207	1.948	0.797363	1.95	0.169999	1.95	0.0315335	1.95	0.00583607	1.951	8.04963	1.951	0.0285488	1.951	0.166045	1.948	0.648245	1.948	0.00526937	1.948	1.34853	1.949	0.321952	1.949	0.00291915	1.949	0.120094	1.949	17.5636	1.949	0.0252951	1.949	0.445304	1.951	0.446915	1.951	0.231997	1.951	0.332316
1.952	29.6232	1.952	0.13205	1.952	0.906566	1.954	0.173922	1.954	0.0338408	1.954	0.00696563	1.955	7.81312	1.955	0.028059	1.955	0.160414	1.952	0.716476	1.952	0.00433308	1.952	1.17759	1.953	0.472992	1.953	0.00251926	1.953	0.126832	1.953	18.5495	1.953	0.0257288	1.953	0.480677	1.955	0.444428	1.955	0.235524	1.955	0.332205
1.956	30.8817	1.956	0.129247	1.956	0.963709	1.958	0.222306	1.958	0.034731	1.958	0.00485712	1.958	8.12639	1.958	0.0265618	1.958	0.154126	1.956	1.74002	1.956	0.00428953	1.956	1.17759	1.957	0.472992	1.957	0.00261524	1.957	0.12485	1.957	19.0623	1.957	0.027391	1.957	0.49081	1.959	0.447389	1.959	0.23683	1.959	0.322987
1.96	33.6825	1.96	0.130708	1.96	0.950491	1.962	0.222306	1.962	0.0348094	1.962	0.00583607	1.962	8.71351	1.962	0.0278741	1.962	0.140458	1.96	1.87649	1.96	0.00420244	1.96	1.13327	1.96	0.486903	1.96	0.00248327	1.96	0.118112	1.96	20.149	1.96	0.0293664	1.96	0.468385	1.963	0.430213	1.963	0.255249	1.963	0.325985
1.964	34.41	1.964	0.127126	1.964	1.03549	1.966	0.223614	1.966	0.0372734	1.966	0.00771867	1.966	8.43966	1.966	0.0299074	1.966	0.139364	1.964	1.94473	1.964	0.00283066	1.964	0.354542	1.964	0.492865	1.964	0.00237131	1.964	0.12485	1.964	20.909	1.964	0.0282342	1.964	0.485462	1.967	0.425831	1.967	0.248979	1.967	0.314545
1.968	34.2791	1.968	0.124718	1.968	1.08227	1.969	0.218383	1.969	0.0349162	1.969	0.00775632	1.97	8.4853	1.97	0.030314	1.97	0.137943	1.967	1.97885	1.967	0.00172017	1.967	0.221588	1.968	0.566397	1.968	0.00164752	1.968	0.0963132	1.968	21.2204	1.968	0.0280655	1.968	0.46801	1.97	0.403562	1.97	0.234871	1.97	0.316878
1.972	34.8538	1.972	0.127533	1.972	1.11745	1.973	0.211845	1.973	0.0298742	1.973	0.00760571	1.974	8.14298	1.974	0.0275784	1.974	0.135428	1.971	2.01297	1.971	0.00169839	1.971	0.227919	1.972	0.562423	1.972	0.00173949	1.972	0.130796	1.972	22.0445	1.972	0.0248615	1.972	0.488746	1.974	0.405813	1.974	0.254073	1.974	0.32754
1.975	36.5052	1.975	0.120657	1.975	1.16219	1.977	0.0915378	1.977	0.0278375	1.977	0.00775632	1.978	7.01853	1.978	0.0273104	1.978	0.157626	1.975	1.97885	1.975	0.00376695	1.975	0.227919	1.976	0.624031	1.976	0.00159153	1.976	0.124058	1.976	21.6904	1.976	0.0253192	1.976	0.453561	1.978	0.395034	1.978	0.254465	1.978	0.298885
1.979	36.7089	1.979	0.119759	1.979	1.18801	1.981	0.181768	1.981	0.0274672	1.981	0.00625024	1.981	6.9065	1.981	0.0247411	1.981	0.15686	1.979	1.97885	1.979	0.00320082	1.979	0.234251	1.98	0.814818	1.98	0.00190344	1.98	0.127625	1.98	19.975	1.98	0.0265478	1.98	0.465383	1.982	0.414815	1.982	0.262956	1.982	0.302439
1.983	35.7486	1.983	0.124874	1.983	1.13575	1.985	0.184384	1.985	0.0254946	1.985	0.00707859	1.985	6.57663	1.985	0.0241588	1.985	0.176871	1.983	1.94473	1.983	0.00328792	1.983	0.234251	1.984	0.852577	1.984	0.00172749	1.984	0.130399	1.984	20.0055	1.984	0.0280414	1.984	0.45478	1.986	0.441229	1.986	0.248064	1.986	0.31088
1.987	36.4761	1.987	0.121172	1.987	1.12863	1.989	0.215768	1.989	0.023465	1.989	0.0103543	1.989	6.66376	1.989	0.0251107	1.989	0.183596	1.987	1.84238	1.987	0.00352743	1.987	0.221588	1.987	0.733336	1.987	0.0017115	1.987	0.145857	1.987	18.8975	1.987	0.0298242	1.987	0.440331	1.99	0.443835	1.99	0.234479	1.99	0.334316
1.991	37.2836	1.991	0.119891	1.991	1.17296	1.993	0.162153	1.993	0.0248465	1.993	0.0105802	1.993	6.51439	1.993	0.0261181	1.993	0.190594	1.991	2.66121	1.991	0.00357098	1.991	0.17727	1.991	0.757184	1.991	0.00139959	1.991	0.149424	1.991	18.8975	1.991	0.0259937	1.991	0.457783	1.993	0.460418	1.993	0.222592	1.993	0.365193
1.995	35.6977	1.995	0.119076	1.995	1.26813	1.996	0.164768	1.996	0.0236929	1.996	0.011145	1.997	6.17415	1.997	0.02829	1.997	0.207215	1.994	2.66121	1.994	0.00359275	1.994	0.158278	1.995	0.862514	1.995	0.00111567	1.995	0.173998	1.995	18.2046	1.995	0.0234883	1.995	0.440613	1.997	0.473448	1.997	0.213317	1.997	0.374744
1.998	37.1235	1.998	0.117447	1.998	1.26447	2	0.171307	2	0.0237926	2	0.0202191	2.001	6.56418	2.001	0.0279573	2.001	0.212464	1.998	2.76356	1.998	0.00511696	1.998	0.322886	1.999	0.862514	1.999	0.00125163	1.999	0.168845	1.999	17.8627	1.999	0.0248856	1.999	0.428321	2.001	0.524263	2.001	0.224682	2.001	0.371968
2.002	36.2214	2.002	0.117159	2.002	1.27159	2.004	0.169999	2.004	0.027047	2.004	0.0214617	2.005	6.65961	2.005	0.0269037	2.005	0.19639	2.002	2.8318	2.002	0.0051605	2.002	0.278568	2.003	0.890337	2.003	0.00151956	2.003	0.235829	2.003	18.2076	2.003	0.0214647	2.003	0.423911	2.005	0.552336	2.005	0.220894	2.005	0.373745
2.006	35.6977	2.006	0.113302	2.006	1.26508	2.008	0.167384	2.008	0.029746	2.008	0.0214993	2.008	6.77372	2.008	0.0291958	2.008	0.211042	2.006	2.8318	2.006	0.00509518	2.006	0.2849	2.007	0.884375	2.007	0.00127163	2.007	0.192626	2.007	18.1771	2.007	0.020477	2.007	0.40843	2.009	0.532792	2.009	0.21593	2.009	0.38152
2.01	34.781	2.01	0.109948	2.01	1.25715	2.012	0.292921	2.012	0.0315691	2.012	0.0216499	2.012	7.69486	2.012	0.0307577	2.012	0.190649	2.01	2.76356	2.01	0.00391937	2.01	0.601455	2.01	1.05728	2.01	0.00151556	2.01	0.194608	2.01	19.0684	2.01	0.0203325	2.01	0.418845	2.013	0.546532	2.013	0.199993	2.013	0.388739
2.014	33.5952	2.014	0.111613	2.014	1.23804	2.016	0.206614	2.016	0.0318896	2.016	0.0227418	2.016	8.10149	2.016	0.0336597	2.016	0.186603	2.014	2.72944	2.014	0.00481212	2.014	0.633112	2.014	0.92611	2.014	0.00154755	2.014	0.265158	2.014	18.9249	2.014	0.0182848	2.014	0.419877	2.017	0.568564	2.017	0.204957	2.017	0.371968
2.018	33.3042	2.018	0.106677	2.018	1.33341	2.02	0.211845	2.02	0.034788	2.02	0.0230807	2.02	7.79652	2.02	0.0343159	2.02	0.177582	2.017	3.24122	2.017	0.00483389	2.017	0.639442	2.018	0.679677	2.018	0.00159953	2.018	0.258024	2.018	18.5831	2.018	0.0170321	2.018	0.407867	2.02	0.593202	2.02	0.198687	2.02	0.356862
2.022	32.3003	2.022	0.10609	2.022	1.31104	2.023	0.228845	2.023	0.0362052	2.023	0.0194661	2.024	7.93137	2.024	0.0335395	2.024	0.1737	2.021	3.17298	2.021	0.00435485	2.021	0.652104	2.022	0.685639	2.022	0.00188345	2.022	0.254061	2.022	19.0013	2.022	0.0129126	2.022	0.411151	2.024	0.627079	2.024	0.196727	2.024	0.386073
2.025	31.3473	2.025	0.10948	2.025	1.29294	2.027	0.275921	2.027	0.0369671	2.027	0.0190143	2.028	7.76332	2.028	0.0318297	2.028	0.165444	2.025	1.36472	2.025	0.00433308	2.025	0.683761	2.026	0.645892	2.026	0.00182347	2.026	0.28022	2.026	18.0916	2.026	0.014093	2.026	0.410869	2.028	0.658113	2.028	0.191371	2.028	0.392515
2.029	29.8487	2.029	0.10742	2.029	1.22787	2.031	0.279845	2.031	0.038662	2.031	0.0170187	2.032	7.68241	2.032	0.0298612	2.032	0.153798	2.029	1.39884	2.029	0.00424599	2.029	0.829376	2.03	0.723399	2.03	0.00180347	2.03	0.28775	2.03	17.5361	2.03	0.0157793	2.03	0.442208	2.032	0.665457	2.032	0.187453	2.032	0.405844
2.033	28.2555	2.033	0.108977	2.033	1.2118	2.035	0.281152	2.035	0.0363547	2.035	0.00911179	2.035	7.4459	2.035	0.0299721	2.035	0.14423	2.033	1.39884	2.033	0.00400647	2.033	0.740741	2.034	0.834691	2.034	0.00160753	2.034	0.278634	2.034	17.8078	2.034	0.0138762	2.034	0.423348	2.036	0.65681	2.036	0.177264	2.036	0.412063
2.037	28.5901	2.037	0.105288	2.037	1.18415	2.039	0.326921	2.039	0.0339049	2.039	0.00873528	2.039	7.85461	2.039	0.0308686	2.039	0.14434	2.037	1.43296	2.037	0.00487744	2.037	0.734409	2.037	0.727374	2.037	0.00127563	2.037	0.252872	2.037	17.2675	2.037	0.0135389	2.037	0.435734	2.04	0.690095	2.04	0.170079	2.04	0.406621
2.041	26.4659	2.041	0.101933	2.041	1.22319	2.043	0.32169	2.043	0.0335702	2.043	0.0104296	2.043	7.75918	2.043	0.030656	2.043	0.139638	2.041	2.18355	2.041	0.00485566	2.041	0.728078	2.041	0.864502	2.041	0.00092373	2.041	0.341654	2.041	17.1423	2.041	0.0121658	2.041	0.428509	2.044	0.71947	2.044	0.167205	2.044	0.418838
2.045	26.7205	2.045	0.104641	2.045	1.26142	2.046	0.190922	2.046	0.0324451	2.046	0.00960127	2.047	7.19487	2.047	0.0284656	2.047	0.137998	2.044	3.75299	2.044	0.00502986	2.044	0.411522	2.045	0.761159	2.045	0.000739784	2.045	0.374551	2.045	15.8267	2.045	0.00997351	2.045	0.430948	2.047	0.758085	2.047	0.185885	2.047	0.439941
2.049	24.6908	2.049	0.102676	2.049	1.23682	2.05	0.326921	2.05	0.0335204	2.05	0.00967658	2.051	6.78617	2.051	0.0275691	2.051	0.132311	2.048	3.82122	2.048	0.00442018	2.048	0.810382	2.049	0.828729	2.049	0.000563835	2.049	0.317873	2.049	15.3048	2.049	0.010118	2.049	0.420533	2.051	0.802505	2.051	0.179092	2.051	0.462377
2.052	24.96	2.052	0.100675	2.052	1.13819	2.054	0.342613	2.054	0.0320249	2.054	0.0082458	2.055	6.99156	2.055	0.0281052	2.055	0.134881	2.052	3.30945	2.052	0.00444195	2.052	0.829376	2.053	0.924122	2.053	0.000547839	2.053	0.327385	2.053	15.262	2.053	0.0102867	2.053	0.446899	2.055	0.862204	2.055	0.19529	2.055	0.48137
2.056	25.3528	2.056	0.103143	2.056	1.04892	2.058	0.300767	2.058	0.0320534	2.058	0.00719154	2.058	6.97081	2.058	0.0290109	2.058	0.143137	2.056	3.37769	2.056	0.00420244	2.056	0.955998	2.057	1.13876	2.057	0.000627816	2.057	0.339672	2.057	15.6253	2.057	0.0120694	2.057	0.441926	2.059	0.856044	2.059	0.196988	2.059	0.482481
2.06	24.167	2.06	0.100843	2.06	1.03692	2.062	0.257614	2.062	0.0287348	2.062	0.00771867	2.062	6.8733	2.062	0.0307669	2.062	0.151229	2.06	3.34357	2.06	0.00537825	2.06	0.924342	2.061	1.14472	2.061	0.000811763	2.061	0.347599	2.061	16.0618	2.061	0.0104794	2.061	0.43245	2.063	0.866705	2.063	0.213578	2.063	0.503028
2.064	24.0943	2.064	0.104341	2.064	1.07922	2.066	0.336075	2.066	0.0283218	2.066	0.00786928	2.066	6.89612	2.066	0.0304434	2.066	0.15932	2.064	3.2071	2.064	0.00605325	2.064	0.778727	2.064	1.04535	2.064	0.00130362	2.064	0.338483	2.064	16.2693	2.064	0.0115394	2.064	0.404958	2.067	0.908281	2.067	0.218412	2.067	0.528352
2.068	22.843	2.068	0.10482	2.068	1.06457	2.07	0.364844	2.07	0.0288559	2.07	0.00515833	2.07	6.74882	2.07	0.0308871	2.07	0.174465	2.068	3.17298	2.068	0.00502986	2.068	0.696422	2.068	0.928097	2.068	0.00134361	2.068	0.365435	2.068	15.3323	2.068	0.0147434	2.068	0.414059	2.07	0.964545	2.07	0.223898	2.07	0.611209
2.072	24.2471	2.072	0.106066	2.072	1.06803	2.073	0.317768	2.073	0.0297532	2.073	0.00500773	2.074	6.16377	2.074	0.0312937	2.074	0.179167	2.071	3.58239	2.071	0.00518228	2.071	0.696422	2.072	1.00958	2.072	0.00155554	2.072	0.351563	2.072	14.9995	2.072	0.0159962	2.072	0.387694	2.074	1.01252	2.074	0.23056	2.074	0.638754
2.075	25.1782	2.075	0.108678	2.075	1.03061	2.077	0.317768	2.077	0.0296677	2.077	0.00312513	2.078	6.50194	2.078	0.0342419	2.078	0.173426	2.075	2.76356	2.075	0.0052476	2.075	0.677429	2.076	0.846615	2.076	0.00157954	2.076	0.325404	2.076	15.0972	2.076	0.0165984	2.076	0.375027	2.078	1.05563	2.078	0.223506	2.078	0.66641
2.079	24.3489	2.079	0.101885	2.079	0.923648	2.081	0.309921	2.081	0.0306932	2.081	0.0045559	2.082	6.60567	2.082	0.03451	2.082	0.180261	2.079	1.26237	2.079	0.00705486	2.079	0.652104	2.08	0.882388	2.08	0.00160353	2.08	0.324611	2.08	15.0575	2.08	0.0202602	2.08	0.361891	2.082	1.12516	2.082	0.21188	2.082	0.675628
2.083	23.9342	2.083	0.100424	2.083	0.902295	2.085	0.200076	2.085	0.0325732	2.085	0.00553485	2.085	7.08492	2.085	0.0365617	2.085	0.199342	2.083	1.26237	2.083	0.00709841	2.083	0.234251	2.084	0.759172	2.084	0.00145557	2.084	0.333727	2.084	14.2273	2.084	0.0194652	2.084	0.358795	2.086	1.11545	2.086	0.202997	2.086	0.669075
2.087	21.2425	2.087	0.100963	2.087	0.937069	2.089	0.189614	2.089	0.0328225	2.089	0.00677737	2.089	7.15545	2.089	0.0393713	2.089	0.204263	2.087	2.42238	2.087	0.00716374	2.087	0.227919	2.087	0.701538	2.087	0.00151156	2.087	0.353148	2.087	13.6931	2.087	0.0211515	2.087	0.341343	2.09	1.10669	2.09	0.197772	2.09	0.653415
2.091	20.144	2.091	0.0974889	2.091	0.980181	2.093	0.185691	2.093	0.0351797	2.093	0.010279	2.093	7.10566	2.093	0.0412474	2.093	0.207488	2.091	4.1624	2.091	0.0074468	2.091	0.101298	2.091	0.494853	2.091	0.0013676	2.091	0.319062	2.091	13.3696	2.091	0.0201879	2.091	0.335245	2.094	1.15371	2.094	0.197903	2.094	0.662856
2.095	20.6533	2.095	0.0940868	2.095	1.00967	2.097	0.18046	2.097	0.0376508	2.097	0.00990249	2.097	8.08074	2.097	0.0417003	2.097	0.208418	2.094	5.69771	2.094	0.00720728	2.094	0.101298	2.095	0.719424	2.095	0.00125163	2.095	0.339672	2.095	13.1834	2.095	0.022597	2.095	0.331773	2.097	1.18818	2.097	0.187714	2.097	0.675295
2.099	20.5223	2.099	0.0936315	2.099	0.91531	2.1	0.10723	2.1	0.0381493	2.1	0.00975188	2.101	8.22182	2.101	0.0451291	2.101	0.201857	2.098	6.48243	2.098	0.00696777	2.098	0.101298	2.099	0.647879	2.099	0.000795767	2.099	0.313117	2.099	12.6492	2.099	0.0221633	2.099	0.336277	2.101	1.23059	2.101	0.179745	2.101	0.672074
2.102	21.7154	2.102	0.0902294	2.102	0.832137	2.104	0.0706149	2.104	0.0374728	2.104	0.0107685	2.105	8.3712	2.105	0.0473934	2.105	0.186001	2.102	6.6189	2.102	0.00657583	2.102	0.0949665	2.103	0.733336	2.103	0.000919731	2.103	0.299245	2.103	12.8262	2.103	0.0221152	2.103	0.309442	2.105	1.23153	2.105	0.187844	2.105	0.633311
2.106	18.6672	2.106	0.089846	2.106	0.810581	2.108	0.10723	2.108	0.0391392	2.108	0.0123499	2.109	8.19278	2.109	0.0514784	2.109	0.175231	2.106	8.49539	2.106	0.00716374	2.106	0.082304	2.107	0.641917	2.107	0.000735785	2.107	0.276256	2.107	12.8354	2.107	0.0212238	2.107	0.311506	2.109	1.20749	2.109	0.21802	2.109	0.622871
2.11	18.8127	2.11	0.0905648	2.11	0.74388	2.112	0.138615	2.112	0.0385695	2.112	0.0122369	2.112	7.82764	2.112	0.0526522	2.112	0.168068	2.11	9.89423	2.11	0.00855729	2.11	0.082304	2.111	0.657816	2.111	0.00104769	2.111	0.223542	2.111	11.941	2.111	0.0221152	2.111	0.319012	2.113	1.23627	2.113	0.228993	2.113	0.621094
2.114	18.3763	2.114	0.100412	2.114	0.791669	2.116	0.142538	2.116	0.0367464	2.116	0.0141195	2.116	7.45628	2.116	0.0564229	2.116	0.157516	2.114	9.96247	2.114	0.00751213	2.114	0.0696415	2.114	0.536587	2.114	0.000971716	2.114	0.194212	2.114	12.4538	2.114	0.021802	2.114	0.307003	2.117	1.22715	2.117	0.244276	2.117	0.621649
2.118	18.4054	2.118	0.10064	2.118	0.77357	2.12	0.116384	2.12	0.0330005	2.12	0.0150232	2.12	6.71563	2.12	0.0577446	2.12	0.152869	2.118	9.92835	2.118	0.0106694	2.118	0.0696415	2.118	0.554473	2.118	0.00116366	2.118	0.165674	2.118	13.3146	2.118	0.0208625	2.118	0.280543	2.121	1.24835	2.121	0.248587	2.121	0.664633
2.122	17.6706	2.122	0.102281	2.122	0.737169	2.123	0.116384	2.123	0.032972	2.123	0.0140442	2.124	6.6036	2.124	0.0609516	2.124	0.134225	2.121	8.63187	2.121	0.0118888	2.121	0.0696415	2.122	0.558448	2.122	0.00130762	2.122	0.149028	2.122	13.1254	2.122	0.018357	2.122	0.251363	2.124	1.30414	2.124	0.257339	2.124	0.707283
2.126	19.4384	2.126	0.103275	2.126	0.678196	2.127	0.230153	2.127	0.0298956	2.127	0.0109191	2.128	6.33597	2.128	0.0624857	2.128	0.117713	2.125	6.85773	2.125	0.0138702	2.125	0.0759727	2.126	0.604157	2.126	0.00173549	2.126	0.145461	2.126	12.4019	2.126	0.0170321	2.126	0.247235	2.128	1.29029	2.128	0.267006	2.128	0.710726
2.129	19.5839	2.129	0.104497	2.129	0.572857	2.131	0.247152	2.131	0.0284072	2.131	0.0121616	2.132	5.51026	2.132	0.0654709	2.132	0.114761	2.129	7.26715	2.129	0.014763	2.129	0.082304	2.13	0.449143	2.13	0.00173149	2.13	0.0875934	2.13	11.1321	2.13	0.0158034	2.13	0.240854	2.132	1.27951	2.132	0.305672	2.132	0.678849
2.133	18.9873	2.133	0.100711	2.133	0.557198	2.135	0.305998	2.135	0.0272536	2.135	0.0120487	2.135	5.16172	2.135	0.065933	2.135	0.125751	2.133	6.6189	2.133	0.0145888	2.133	0.139284	2.134	0.453118	2.134	0.00174749	2.134	0.141101	2.134	11.1352	2.134	0.0124067	2.134	0.215709	2.136	1.27062	2.136	0.323437	2.136	0.725942
2.137	17.5469	2.137	0.101286	2.137	0.554758	2.139	0.309921	2.139	0.0299454	2.139	0.0106932	2.139	5.03724	2.139	0.0655172	2.139	0.136084	2.137	8.01774	2.137	0.0158081	2.137	0.500158	2.138	0.373624	2.138	0.00163152	2.138	0.124454	2.138	10.4881	2.138	0.0113949	2.138	0.225936	2.14	1.26766	2.14	0.348257	2.14	0.735939
2.141	17.7215	2.141	0.102089	2.141	0.520797	2.143	0.275921	2.143	0.0287134	2.143	0.00971423	2.143	5.07458	2.143	0.0647131	2.143	0.142481	2.141	5.73183	2.141	0.0149589	2.141	1.40551	2.141	0.367661	2.141	0.00178348	2.141	0.123661	2.141	10.714	2.141	0.0117803	2.141	0.202291	2.144	1.26079	2.144	0.338982	2.144	0.760707
2.145	16.7685	2.145	0.0993817	2.145	0.551911	2.147	0.247152	2.147	0.027866	2.147	0.0119733	2.147	5.24056	2.147	0.0660994	2.147	0.151283	2.145	7.5742	2.145	0.0155033	2.145	2.27287	2.145	0.401446	2.145	0.00144758	2.145	0.114942	2.145	11.0039	2.145	0.0107926	2.145	0.189343	2.147	1.26766	2.147	0.361842	2.147	0.748933
2.149	17.0522	2.149	0.0932123	2.149	0.535032	2.15	0.244537	2.15	0.0287419	2.15	0.0106555	2.151	5.67831	2.151	0.0684931	2.151	0.157079	2.148	10.8154	2.148	0.0141097	2.148	2.3805	2.149	0.321952	2.149	0.00140759	2.149	0.115338	2.149	10.3996	2.149	0.0106962	2.149	0.199477	2.151	1.21057	2.151	0.385747	2.151	0.755709
2.152	17.0813	2.152	0.0930685	2.152	0.499038	2.154	0.239306	2.154	0.0289413	2.154	0.00790693	2.155	5.85465	2.155	0.0695282	2.155	0.151119	2.152	14.1931	2.152	0.014088	2.152	3.2352	2.153	0.294129	2.153	0.00123564	2.153	0.120094	2.153	10.775	2.153	0.0128162	2.153	0.202104	2.155	1.24042	2.155	0.405864	2.155	0.752821
2.156	18.3617	2.156	0.0910679	2.156	0.431727	2.158	0.260229	2.158	0.0304226	2.158	0.00805754	2.159	6.03929	2.159	0.0694635	2.159	0.159867	2.156	19.2767	2.156	0.0157428	2.156	4.04558	2.157	0.377598	2.157	0.000971716	2.157	0.114545	2.157	10.2927	2.157	0.0152012	2.157	0.211956	2.159	1.23994	2.159	0.441003	2.159	0.727608
2.16	16.4557	2.16	0.0927451	2.16	0.42949	2.162	0.143845	2.162	0.0292974	2.162	0.00817049	2.162	6.28618	2.162	0.0714506	2.162	0.182502	2.16	20.4026	2.16	0.0191396	2.16	4.35581	2.161	0.325927	2.161	0.000563835	2.161	0.117716	2.161	9.7494	2.161	0.0155866	2.161	0.236538	2.163	1.25333	2.163	0.478363	2.163	0.698953
2.164	14.7534	2.164	0.0925055	2.164	0.438234	2.166	0.129461	2.166	0.0293188	2.166	0.00692797	2.166	5.84635	2.166	0.0734191	2.166	0.180862	2.164	22.4497	2.164	0.0188348	2.164	4.66603	2.164	0.387535	2.164	0.000575832	2.164	0.137534	2.164	10.4545	2.164	0.0142616	2.164	0.227249	2.167	1.3058	2.167	0.445575	2.167	0.725498
2.168	14.1277	2.168	0.0949493	2.168	0.416475	2.17	0.0653843	2.17	0.0300024	2.17	0.0073045	2.17	5.95631	2.17	0.0760809	2.17	0.169982	2.168	23.1662	2.168	0.0208815	2.168	5.67268	2.168	0.395485	2.168	0.000587828	2.168	0.0986912	2.168	10.5461	2.168	0.0144303	2.168	0.248454	2.171	1.28128	2.171	0.472746	2.171	0.682404
2.172	14.1496	2.172	0.0969858	2.172	0.387192	2.174	0.0666917	2.174	0.0278233	2.174	0.00873528	2.174	5.8422	2.174	0.0851843	2.174	0.159539	2.171	29.2733	2.171	0.0221444	2.171	5.85628	2.172	0.594221	2.172	0.000815761	2.172	0.135552	2.172	10.3782	2.172	0.0136835	2.172	0.255585	2.174	1.31528	2.174	0.462688	2.174	0.701396
2.176	14.3969	2.176	0.0969618	2.176	0.328015	2.177	0.169999	2.177	0.028336	2.177	0.00783163	2.178	5.65963	2.178	0.0906556	2.178	0.154126	2.175	38.0075	2.175	0.0256501	2.175	5.75499	2.176	0.606145	2.176	0.000675803	2.176	0.122869	2.176	9.6914	2.176	0.014093	2.176	0.271817	2.178	1.33909	2.178	0.505926	2.178	0.678294
2.179	14.1205	2.179	0.0963389	2.179	0.259687	2.181	0.236691	2.181	0.0291194	2.181	0.00527129	2.182	5.64304	2.182	0.0969495	2.182	0.142481	2.179	40.7369	2.179	0.0267606	2.179	5.52706	2.18	0.596208	2.18	0.000679802	2.18	0.14982	2.18	9.68835	2.18	0.0137316	2.18	0.268346	2.182	1.28436	2.182	0.498219	2.182	0.659746
2.183	12.7455	2.183	0.095692	2.183	0.209864	2.185	0.266768	2.185	0.0271325	2.185	0.00304982	2.186	5.47292	2.186	0.101644	2.186	0.145105	2.183	41.9993	2.183	0.0278493	2.183	7.20481	2.184	0.596208	2.184	0.000679802	2.184	0.150613	2.184	9.80739	2.184	0.0106239	2.184	0.266657	2.186	1.31409	2.186	0.48398	2.186	0.663633
2.187	12.7164	2.187	0.0914153	2.187	0.250739	2.189	0.270691	2.189	0.0275669	2.189	0.00301217	2.189	5.59739	2.189	0.110092	2.189	0.138435	2.187	46.81	2.187	0.0289598	2.187	7.55935	2.188	0.592233	2.188	0.000823759	2.188	0.148235	2.188	8.97103	2.188	0.00879306	2.188	0.262059	2.19	1.28294	2.19	0.493777	2.19	0.63842
2.191	12.8765	2.191	0.0895106	2.191	0.247689	2.193	0.24846	2.193	0.0247611	2.193	0.00327573	2.193	5.50611	2.193	0.111959	2.193	0.131765	2.191	52.1324	2.191	0.0281541	2.191	8.49003	2.191	0.508764	2.191	0.00081976	2.191	0.136741	2.191	9.07481	2.191	0.00833535	2.191	0.258494	2.194	1.21542	2.194	0.480715	2.194	0.642197
2.195	11.1378	2.195	0.0906127	2.195	0.233657	2.197	0.393613	2.197	0.0268049	2.197	0.00402877	2.197	5.4418	2.197	0.114075	2.197	0.112902	2.195	54.4865	2.195	0.0239517	2.195	9.42703	2.195	0.540562	2.195	0.000595826	2.195	0.133174	2.195	9.45637	2.195	0.0087208	2.195	0.212331	2.198	1.20701	2.198	0.463994	2.198	0.635977
2.199	12.7164	2.199	0.0893429	2.199	0.212915	2.2	0.546612	2.2	0.026164	2.2	0.00395347	2.201	6.05174	2.201	0.118835	2.201	0.123782	2.198	60.9007	2.198	0.0285243	2.198	10.8389	2.199	0.425295	2.199	0.000707793	2.199	0.10424	2.199	8.57422	2.199	0.00951579	2.199	0.208484	2.201	1.11261	2.201	0.492863	2.201	0.622871
2.203	13.4294	2.203	0.0864678	2.203	0.207424	2.204	0.618535	2.204	0.0248109	2.204	0.00395347	2.205	6.24261	2.205	0.117901	2.205	0.120283	2.202	65.7114	2.202	0.029134	2.202	10.0222	2.203	0.504789	2.203	0.00088774	2.203	0.0832336	2.203	8.85199	2.203	0.00891352	2.203	0.201166	2.205	1.10799	2.205	0.479931	2.205	0.604767
2.206	14.3387	2.206	0.0862282	2.206	0.194206	2.208	0.622458	2.208	0.0242341	2.208	0.00350164	2.209	6.56625	2.209	0.113742	2.209	0.13089	2.206	64.1419	2.206	0.0286767	2.206	9.91453	2.207	0.558448	2.207	0.000667805	2.207	0.070154	2.207	8.96798	2.207	0.00855216	2.207	0.192252	2.209	1.04438	2.209	0.497696	2.209	0.563116
2.21	14.2514	2.21	0.0839761	2.21	0.195833	2.212	0.524382	2.212	0.0229024	2.212	0.00432999	2.212	6.93347	2.212	0.111728	2.212	0.136412	2.21	58.7172	2.21	0.0254541	2.21	11.6493	2.211	0.576334	2.211	0.000691798	2.211	0.0697577	2.211	8.8062	2.211	0.00761263	2.211	0.193847	2.213	1.006	2.213	0.451454	2.213	0.571335
2.214	15.2626	2.214	0.0843954	2.214	0.192579	2.216	0.460305	2.216	0.0215992	2.216	0.00621259	2.216	7.24051	2.216	0.114981	2.216	0.144886	2.214	57.4207	2.214	0.0248009	2.214	13.4283	2.215	0.544537	2.215	0.000699795	2.215	0.0511292	2.215	8.43686	2.215	0.00802217	2.215	0.187467	2.217	0.99321	2.217	0.452891	2.217	0.591772
2.218	14.6806	2.218	0.081676	2.218	0.170617	2.22	0.434151	2.22	0.0234792	2.22	0.00783163	2.22	7.51437	2.22	0.11487	2.22	0.143301	2.218	61.7195	2.218	0.0248662	2.218	13.46	2.218	0.546524	2.218	0.000951721	2.218	0.0515255	2.218	8.19877	2.218	0.00828716	2.218	0.166731	2.221	0.976983	2.221	0.463472	2.221	0.569891
2.222	14.4406	2.222	0.0796395	2.222	0.135232	2.224	0.473382	2.224	0.0266198	2.224	0.00892353	2.224	7.48947	2.224	0.111247	2.224	0.140895	2.222	62.1972	2.222	0.022863	2.222	13.0674	2.222	0.536587	2.222	0.0010237	2.222	0.0455803	2.222	8.19267	2.222	0.00833535	2.222	0.16157	2.224	0.941447	2.224	0.466737	2.224	0.53124
2.226	14.9134	2.226	0.078214	2.226	0.138079	2.227	0.45769	2.227	0.0267195	2.227	0.00873528	2.228	7.54134	2.228	0.109796	2.228	0.145652	2.225	56.7383	2.225	0.0231025	2.225	14.0487	2.226	0.476966	2.226	0.00111168	2.226	0.0368606	2.226	7.91185	2.226	0.00732354	2.226	0.157161	2.228	0.903425	2.228	0.474444	2.228	0.500585
2.229	15.4881	2.229	0.0703075	2.229	0.126285	2.231	0.304691	2.231	0.0254803	2.231	0.00877293	2.232	7.33595	2.232	0.112827	2.232	0.149752	2.229	57.7277	2.229	0.0282195	2.229	13.4093	2.23	0.45908	2.23	0.00111168	2.23	0.0325007	2.23	7.74091	2.23	0.00773308	2.23	0.174894	2.232	0.859953	2.232	0.471309	2.232	0.486812
2.233	15.3426	2.233	0.0690018	2.233	0.166346	2.235	0.33869	2.235	0.0256869	2.235	0.00869762	2.236	7.42101	2.236	0.109103	2.236	0.149315	2.233	54.043	2.233	0.0245832	2.233	13.6942	2.234	0.554473	2.234	0.00118765	2.234	0.031708	2.234	7.6646	2.234	0.00778126	2.234	0.198914	2.236	0.84799	2.236	0.493908	2.236	0.458712
2.237	16.2666	2.237	0.0656715	2.237	0.166956	2.239	0.286383	2.239	0.0275313	2.239	0.00930006	2.239	7.00815	2.239	0.113622	2.239	0.154126	2.237	50.87	2.237	0.0236033	2.237	14.5616	2.238	0.461068	2.238	0.00100771	2.238	0.030519	2.238	7.31663	2.238	0.0106721	2.238	0.189719	2.24	0.801438	2.24	0.496782	2.24	0.464932
2.241	15.3063	2.241	0.0590708	2.241	0.178141	2.243	0.402767	2.243	0.0276524	2.243	0.00805754	2.243	6.4314	2.243	0.114676	2.243	0.148058	2.241	52.0983	2.241	0.0239953	2.241	16.6698	2.241	0.226559	2.241	0.00122364	2.241	0.0570745	2.241	7.56387	2.241	0.00953988	2.241	0.187091	2.244	0.768746	2.244	0.457854	2.244	0.46371
2.245	15.9828	2.245	0.0596338	2.245	0.19746	2.247	0.435459	2.247	0.0271396	2.247	0.010279	2.247	5.86502	2.247	0.115018	2.247	0.14341	2.245	60.4231	2.245	0.0249751	2.245	14.8211	2.245	0.321952	2.245	0.00118365	2.245	0.0650014	2.245	7.57913	2.245	0.00893761	2.245	0.179491	2.248	0.756783	2.248	0.47771	2.248	0.448494
2.249	14.6661	2.249	0.0593583	2.249	0.237318	2.251	0.441997	2.251	0.0275242	2.251	0.00975188	2.251	5.73432	2.251	0.110739	2.251	0.139692	2.248	60.5254	2.248	0.0245614	2.248	14.4349	2.249	0.327914	2.249	0.00159553	2.249	0.0610379	2.249	7.1579	2.249	0.0087208	2.249	0.182212	2.251	0.74624	2.251	0.490381	2.251	0.436943
2.253	15.5391	2.253	0.0595499	2.253	0.258263	2.254	0.453767	2.254	0.025815	2.254	0.00835876	2.255	5.46254	2.255	0.105637	2.255	0.140294	2.252	63.5278	2.252	0.0241912	2.252	13.6309	2.253	0.335864	2.253	0.00133961	2.253	0.0630197	2.253	7.16095	2.253	0.0107203	2.253	0.195536	2.255	0.688436	2.255	0.46321	2.255	0.427946
2.256	16.5284	2.256	0.0627365	2.256	0.249112	2.258	0.401459	2.258	0.0219339	2.258	0.00745511	2.259	5.46669	2.259	0.101469	2.259	0.143848	2.256	63.5278	2.256	0.0268912	2.256	13.7765	2.257	0.335864	2.257	0.00127563	2.257	0.0638124	2.257	7.48756	2.257	0.0129126	2.257	0.204168	2.259	0.671616	2.259	0.477188	2.259	0.45327
2.26	14.8843	2.26	0.0615865	2.26	0.251553	2.262	0.422382	2.262	0.0227101	2.262	0.00745511	2.263	5.32562	2.263	0.0993432	2.263	0.141551	2.26	69.6008	2.26	0.0271961	2.26	12.4217	2.261	0.327914	2.261	0.0013756	2.261	0.0764956	2.261	8.33003	2.261	0.0129126	2.261	0.189719	2.263	0.67055	2.263	0.440742	2.263	0.478926
2.264	15.6191	2.264	0.0608198	2.264	0.238538	2.266	0.413228	2.266	0.0247611	2.266	0.00640085	2.266	5.48121	2.266	0.0915429	2.266	0.134498	2.264	68.9867	2.264	0.0244961	2.264	12.9978	2.265	0.28618	2.265	0.00143958	2.265	0.0776846	2.265	8.15299	2.265	0.0138039	2.265	0.186247	2.267	0.667707	2.267	0.445837	2.267	0.493587
2.268	15.8883	2.268	0.0594182	2.268	0.192782	2.27	0.298152	2.27	0.0238567	2.27	0.00640085	2.27	5.30487	2.27	0.0901196	2.27	0.12422	2.268	78.5397	2.268	0.0252799	2.268	12.4153	2.268	0.168925	2.268	0.00145557	2.268	0.0760993	2.268	8.52233	2.268	0.0152253	2.268	0.171328	2.271	0.683461	2.271	0.396851	2.271	0.503473
2.272	14.1423	2.272	0.0625089	2.272	0.213932	2.274	0.383152	2.274	0.0226531	2.274	0.00500773	2.274	5.47499	2.274	0.0836963	2.274	0.12247	2.272	86.5575	2.272	0.027392	2.272	12.333	2.272	0.166938	2.272	0.00167951	2.272	0.0729285	2.272	8.11025	2.272	0.0128885	2.272	0.167857	2.275	0.652309	2.275	0.42376	2.275	0.495587
2.276	13.4221	2.276	0.064186	2.276	0.228167	2.277	0.353075	2.277	0.0217558	2.277	0.00869762	2.278	6.00817	2.278	0.0784099	2.278	0.128703	2.275	84.2033	2.275	0.0272178	2.275	11.0415	2.276	0.419333	2.276	0.00145957	2.276	0.0669832	2.276	8.27508	2.276	0.0151289	2.276	0.17677	2.278	0.645439	2.278	0.448319	2.278	0.478926
2.28	14.3824	2.28	0.0607838	2.28	0.239148	2.281	0.33869	2.281	0.0219909	2.281	0.00587372	2.282	5.91482	2.282	0.0764043	2.282	0.130015	2.279	82.5998	2.279	0.0259332	2.279	11.6176	2.28	0.339838	2.28	0.00144758	2.28	0.0784774	2.28	8.42465	2.28	0.0151048	2.28	0.168607	2.282	0.589293	2.282	0.418013	2.282	0.461711
2.283	13.6694	2.283	0.0613588	2.283	0.20112	2.285	0.342613	2.285	0.0217131	2.285	0.00613729	2.286	5.68246	2.286	0.0704802	2.286	0.130835	2.283	86.114	2.283	0.0267388	2.283	11.8645	2.284	0.351762	2.284	0.00100771	2.284	0.12049	2.284	8.97408	2.284	0.014358	2.284	0.160726	2.286	0.566077	2.286	0.425981	2.286	0.439719
2.287	12.9638	2.287	0.0611792	2.287	0.206204	2.289	0.330844	2.289	0.0231232	2.289	0.00715389	2.289	5.70942	2.289	0.0705726	2.289	0.12914	2.287	84.4081	2.287	0.0272832	2.287	12.1114	2.288	0.357725	2.288	0.00119565	2.288	0.12921	2.288	8.9283	2.288	0.0119248	2.288	0.161195	2.29	0.564892	2.29	0.426373	2.29	0.448605
2.291	11.5961	2.291	0.0606041	2.291	0.217185	2.293	0.326921	2.293	0.0222686	2.293	0.00813285	2.293	5.50196	2.293	0.0687426	2.293	0.127938	2.291	87.2057	2.291	0.0242565	2.291	12.295	2.292	0.443181	2.292	0.00100371	2.292	0.131588	2.292	9.46247	2.292	0.0120694	2.292	0.164761	2.294	0.555771	2.294	0.399594	2.294	0.44605
2.295	11.7052	2.295	0.064761	2.295	0.220439	2.297	0.288998	2.297	0.0210437	2.297	0.00820814	2.297	5.34844	2.297	0.0680218	2.297	0.126625	2.295	83.9986	2.295	0.0263469	2.295	12.2507	2.295	0.463055	2.295	0.000843754	2.295	0.118905	2.295	9.92644	2.295	0.0139244	2.295	0.168607	2.298	0.540965	2.298	0.436954	2.298	0.421948
2.299	11.196	2.299	0.0709784	2.299	0.260094	2.301	0.275921	2.301	0.0182949	2.301	0.00963893	2.301	5.72602	2.301	0.0673933	2.301	0.126735	2.299	80.928	2.299	0.0229501	2.299	13.0041	2.299	0.45908	2.299	0.000967717	2.299	0.116131	2.299	9.5571	2.299	0.0144784	2.299	0.16204	2.301	0.5322	2.301	0.425197	2.301	0.399846
2.303	9.58825	2.303	0.0740211	2.303	0.311543	2.304	0.193537	2.304	0.0189215	2.304	0.0105426	2.305	5.60569	2.305	0.063031	2.305	0.125094	2.302	72.4326	2.302	0.0222533	2.302	11.9088	2.303	0.437219	2.303	0.00075178	2.303	0.128021	2.303	9.77992	2.303	0.0132498	2.303	0.166074	2.305	0.494414	2.305	0.430684	2.305	0.393848
2.306	10.0538	2.306	0.0718289	2.306	0.303409	2.308	0.100692	2.308	0.0189002	2.308	0.0142701	2.309	5.59325	2.309	0.0621161	2.309	0.121213	2.306	65.1314	2.306	0.0199235	2.306	10.9845	2.307	0.423308	2.307	0.000535843	2.307	0.154577	2.307	10.0089	2.307	0.0143098	2.307	0.173017	2.309	0.517986	2.309	0.386923	2.309	0.379076
2.31	10.9268	2.31	0.0712419	2.31	0.293444	2.312	0.0771534	2.312	0.0189927	2.312	0.0150608	2.313	5.24056	2.313	0.0614137	2.313	0.116073	2.31	64.4831	2.31	0.017942	2.31	9.92086	2.311	0.200723	2.311	0.000583829	2.311	0.109789	2.311	9.85623	2.311	0.0135148	2.311	0.161007	2.313	0.514906	2.313	0.386792	2.313	0.373856
2.314	9.49367	2.314	0.0748358	2.314	0.270262	2.316	0.156922	2.316	0.0179673	2.316	0.018826	2.316	5.33184	2.316	0.0582621	2.316	0.113504	2.314	55.8512	2.314	0.017267	2.314	8.68629	2.315	0.200723	2.315	0.000571833	2.315	0.0947277	2.315	9.54183	2.315	0.0186702	2.315	0.181462	2.317	0.542268	2.317	0.396067	2.317	0.398291
2.318	9.83559	2.318	0.0759379	2.318	0.304629	2.32	0.164768	2.32	0.0175329	2.32	0.0189013	2.32	5.33806	2.32	0.0583915	2.32	0.107052	2.318	50.4606	2.318	0.0146976	2.318	6.46407	2.318	0.194761	2.318	0.000587828	2.318	0.0562818	2.318	9.61814	2.318	0.0227897	2.318	0.183995	2.321	0.522842	2.321	0.376342	2.321	0.381742
2.322	10.7886	2.322	0.0786812	2.322	0.340216	2.324	0.171307	2.324	0.0155745	2.324	0.0199932	2.324	5.64719	2.324	0.0557298	2.324	0.103115	2.322	42.8864	2.322	0.0128033	2.322	5.71067	2.322	0.190786	2.322	0.000555837	2.322	0.0507329	2.322	9.36479	2.322	0.0236811	2.322	0.198632	2.325	0.51076	2.325	0.392801	2.325	0.383852
2.326	11.2687	2.326	0.0790166	2.326	0.345504	2.328	0.173922	2.328	0.0157881	2.328	0.0223277	2.328	5.84428	2.328	0.0561364	2.328	0.0992883	2.325	33.1627	2.325	0.0111267	2.325	4.63438	2.326	0.200723	2.326	0.000643812	2.326	0.0503365	2.326	8.74515	2.326	0.0209588	2.326	0.18437	2.328	0.514195	2.328	0.370072	2.328	0.3462
2.33	10.6504	2.33	0.0765608	2.33	0.350588	2.331	0.173922	2.331	0.0153181	2.331	0.0238714	2.332	5.99158	2.332	0.054288	2.332	0.100928	2.329	28.2497	2.329	0.00664116	2.329	3.4378	2.33	0.27823	2.33	0.000639813	2.33	0.0495438	2.33	7.43567	2.33	0.0211274	2.33	0.186341	2.332	0.512537	2.332	0.367329	2.332	0.382186
2.333	10.9123	2.333	0.0744285	2.333	0.341233	2.335	0.169999	2.335	0.0157454	2.335	0.0222524	2.336	5.18246	2.336	0.0544359	2.336	0.0960078	2.333	29.3415	2.333	0.00735971	2.333	1.6271	2.334	0.284192	2.334	0.000899737	2.334	0.047562	2.334	8.07362	2.334	0.0205493	2.334	0.187279	2.336	0.519762	2.336	0.354396	2.336	0.37741
2.337	11.2033	2.337	0.0734222	2.337	0.300968	2.339	0.168691	2.339	0.015781	2.339	0.0234572	2.34	5.60154	2.34	0.0545838	2.34	0.1041	2.337	21.3579	2.337	0.00570486	2.337	2.04495	2.338	0.28618	2.338	0.000927729	2.338	0.0443912	2.338	8.09804	2.338	0.0211756	2.338	0.181931	2.34	0.522368	2.34	0.331144	2.34	0.36908
2.341	10.7886	2.341	0.0797354	2.341	0.311543	2.343	0.163461	2.343	0.0142499	2.343	0.0208969	2.343	5.92934	2.343	0.0508038	2.343	0.109075	2.341	18.9696	2.341	0.00465969	2.341	2.05761	2.342	0.28618	2.342	0.000939725	2.342	0.0277445	2.342	7.74396	2.342	0.0199229	2.342	0.191032	2.344	0.496309	2.344	0.320694	2.344	0.351864
2.345	11.0505	2.345	0.082838	2.345	0.295478	2.347	0.189614	2.347	0.0144849	2.347	0.0169434	2.347	6.11191	2.347	0.0488537	2.347	0.102186	2.345	13.8178	2.345	0.00459437	2.345	2.08927	2.345	0.24842	2.345	0.00124764	2.345	0.0301226	2.345	7.62492	2.345	0.0211756	2.345	0.203042	2.348	0.488136	2.348	0.312987	2.348	0.351087
2.349	10.8541	2.349	0.0794838	2.349	0.278802	2.351	0.115076	2.351	0.014784	2.351	0.0132535	2.351	6.14303	2.351	0.0468944	2.351	0.106123	2.349	11.7707	2.349	0.00507341	2.349	1.94365	2.349	0.246433	2.349	0.00129162	2.349	0.0336898	2.349	7.86301	2.349	0.0169116	2.349	0.212237	2.352	0.501047	2.352	0.319127	2.352	0.331983
2.353	11.3342	2.353	0.0800348	2.353	0.28226	2.354	0.151691	2.354	0.0151899	2.354	0.0122369	2.355	5.78204	2.355	0.0422086	2.355	0.1082	2.352	9.48482	2.352	0.00505163	2.352	2.34884	2.353	0.242458	2.353	0.00125963	2.353	0.0336898	2.353	7.97595	2.353	0.0126476	2.353	0.216084	2.355	0.538004	2.355	0.312726	2.355	0.36075
2.356	10.905	2.356	0.0804541	2.356	0.23203	2.358	0.154307	2.358	0.0160516	2.358	0.012124	2.359	5.30072	2.359	0.0421069	2.359	0.106123	2.356	11.5319	2.356	0.00465969	2.356	2.07661	2.357	0.234508	2.357	0.00139959	2.357	0.046373	2.357	7.9851	2.357	0.0132498	2.357	0.202104	2.359	0.542268	2.359	0.339635	2.359	0.350532
2.36	11.0869	2.36	0.0829099	2.36	0.250943	2.362	0.155614	2.362	0.0163792	2.362	0.0115215	2.363	5.24678	2.363	0.0380589	2.363	0.111043	2.36	12.2484	2.36	0.0038105	2.36	2.08294	2.361	0.129178	2.361	0.00133561	2.361	0.0546963	2.361	7.51809	2.361	0.0171284	2.361	0.216459	2.363	0.512655	2.363	0.347212	2.363	0.375522
2.364	12.9201	2.364	0.0877376	2.364	0.276972	2.366	0.156922	2.366	0.0165287	2.366	0.0124252	2.366	4.98122	2.366	0.0359887	2.366	0.114816	2.364	11.1566	2.364	0.00357098	2.364	2.00696	2.365	0.0457092	2.365	0.00167151	2.365	0.0745138	2.365	7.89048	2.365	0.0165502	2.365	0.226593	2.367	0.519881	2.367	0.302406	2.367	0.339758
2.368	12.3163	2.368	0.0908643	2.368	0.245045	2.37	0.164768	2.37	0.0158095	2.37	0.0125381	2.37	5.25093	2.37	0.0311089	2.37	0.121705	2.368	9.65541	2.368	0.00276533	2.368	1.93732	2.368	0.0457092	2.368	0.00141958	2.368	0.0745138	2.368	7.58829	2.368	0.0153698	2.368	0.227343	2.371	0.518104	2.371	0.352568	2.371	0.351198
2.372	13.6185	2.372	0.0899538	2.372	0.224099	2.374	0.201383	2.374	0.0147626	2.374	0.00990249	2.374	4.59741	2.374	0.0307299	2.374	0.110606	2.372	9.58717	2.372	0.00267823	2.372	1.18392	2.372	0.049684	2.372	0.00143958	2.372	0.0614343	2.372	7.07549	2.372	0.0160684	2.372	0.244045	2.375	0.513484	2.375	0.359491	2.375	0.360306
2.376	15.459	2.376	0.0902174	2.376	0.231217	2.378	0.198768	2.378	0.0143852	2.378	0.0123875	2.378	4.66588	2.378	0.0310164	2.378	0.106013	2.376	10.406	2.376	0.00540002	2.376	0.955998	2.376	0.0953932	2.376	0.0017235	2.376	0.068965	2.376	6.9076	2.376	0.0201397	2.376	0.262716	2.378	0.539781	2.378	0.375036	2.378	0.365637
2.38	15.8592	2.38	0.0988905	2.38	0.237724	2.381	0.19223	2.381	0.0140007	2.381	0.012011	2.382	4.42107	2.382	0.0287614	2.382	0.109786	2.379	10.3037	2.379	0.00544357	2.379	0.778727	2.38	0.099368	2.38	0.00139559	2.38	0.103844	2.38	7.17927	2.38	0.0195134	2.38	0.258682	2.382	0.518933	2.382	0.360928	2.382	0.367636
2.383	16.4848	2.383	0.101298	2.383	0.251146	2.385	0.19746	2.385	0.016251	2.385	0.012011	2.386	4.43144	2.386	0.0275507	2.386	0.101639	2.383	10.0648	2.383	0.00659761	2.383	0.766065	2.384	0.141102	2.384	0.00186745	2.384	0.110582	2.384	7.88437	2.384	0.0191038	2.384	0.241887	2.386	0.481503	2.386	0.367329	2.386	0.379298
2.387	17.2268	2.387	0.100484	2.387	0.251146	2.389	0.210537	2.389	0.0165287	2.389	0.0135171	2.39	4.84637	2.39	0.0274582	2.39	0.103115	2.387	8.76834	2.387	0.00594438	2.387	0.386197	2.388	0.230534	2.388	0.00186745	2.388	0.116527	2.388	7.77754	2.388	0.0193207	2.388	0.247141	2.39	0.446915	2.39	0.357009	2.39	0.352864
2.391	16.252	2.391	0.102436	2.391	0.254806	2.393	0.21446	2.393	0.0164006	2.393	0.0116721	2.393	4.8028	2.393	0.0266727	2.393	0.106177	2.391	4.02593	2.391	0.00590083	2.391	0.392529	2.392	0.238483	2.392	0.00156754	2.392	0.122869	2.392	7.8508	2.392	0.0189834	2.392	0.242168	2.394	0.442177	2.394	0.31573	2.394	0.35764
2.395	16.3757	2.395	0.104185	2.395	0.237521	2.397	0.252383	2.397	0.0182877	2.397	0.0115968	2.397	4.45841	2.397	0.0273289	2.397	0.0989602	2.395	2.69533	2.395	0.00681535	2.395	0.392529	2.395	0.244445	2.395	0.00151956	2.395	0.125247	2.395	8.03699	2.395	0.021802	2.395	0.232598	2.398	0.497257	2.398	0.302537	2.398	0.374967
2.399	15.2117	2.399	0.104808	2.399	0.219626	2.401	0.277229	2.401	0.0194984	2.401	0.00930006	2.401	4.59949	2.401	0.026035	2.401	0.105904	2.399	4.60594	2.399	0.00803471	2.399	0.468502	2.399	0.246433	2.399	0.00121564	2.399	0.106618	2.399	8.86115	2.399	0.0201156	2.399	0.226499	2.402	0.49856	2.402	0.351784	2.402	0.349532
2.403	15.9246	2.403	0.105084	2.403	0.223489	2.404	0.32169	2.404	0.0194414	2.404	0.0092624	2.405	5.01442	2.405	0.0266819	2.405	0.107817	2.402	4.67417	2.402	0.00873148	2.402	0.45584	2.403	0.242458	2.403	0.0010317	2.403	0.105429	2.403	8.89167	2.403	0.0207902	2.403	0.231941	2.405	0.49548	2.405	0.296136	2.405	0.343423
2.407	13.9604	2.407	0.108857	2.407	0.238334	2.408	0.304691	2.408	0.0191209	2.408	0.00903649	2.409	5.28827	2.409	0.0259056	2.409	0.112847	2.406	4.70829	2.406	0.00866616	2.406	0.449509	2.407	0.294129	2.407	0.00110368	2.407	0.10424	2.407	9.24575	2.407	0.0200434	2.407	0.212706	2.409	0.524027	2.409	0.31573	2.409	0.339314
2.41	13.895	2.41	0.108247	2.41	0.221252	2.412	0.303383	2.412	0.0186367	2.412	0.00719154	2.413	4.95218	2.413	0.0248058	2.413	0.12925	2.41	3.0365	2.41	0.0083831	2.41	0.430515	2.411	0.24842	2.411	0.000799766	2.411	0.0856117	2.411	9.34648	2.411	0.016478	2.411	0.205763	2.413	0.530423	2.413	0.307239	2.413	0.335759
2.414	13.604	2.414	0.106929	2.414	0.237928	2.416	0.368767	2.416	0.018715	2.416	0.00858467	2.417	5.21981	2.417	0.0241311	2.417	0.138818	2.414	4.94712	2.414	0.00849197	2.414	0.164608	2.415	0.242458	2.415	0.00108368	2.415	0.0507329	2.415	9.45942	2.415	0.0166948	2.415	0.205669	2.417	0.514787	2.417	0.307892	2.417	0.333982
2.418	12.7019	2.418	0.106018	2.418	0.231217	2.42	0.546612	2.42	0.0168492	2.42	0.0105426	2.42	5.4252	2.42	0.0244361	2.42	0.139528	2.418	4.98124	2.418	0.00672825	2.418	0.164608	2.419	0.198736	2.419	0.000595826	2.419	0.0428058	2.419	8.46738	2.419	0.017297	2.419	0.198445	2.421	0.513721	2.421	0.314032	2.421	0.323986
2.422	11.7998	2.422	0.107564	2.422	0.213932	2.424	0.562305	2.424	0.017248	2.424	0.00899884	2.424	5.26753	2.424	0.0243991	2.424	0.13346	2.422	5.01535	2.422	0.00738148	2.422	0.164608	2.422	0.113279	2.422	0.000703794	2.422	0.0360679	2.422	8.40634	2.422	0.0219224	2.422	0.199946	2.425	0.515261	2.425	0.314032	2.425	0.339425
2.426	11.9889	2.426	0.106258	2.426	0.227963	2.428	0.575381	2.428	0.0171127	2.428	0.0121616	2.428	5.32562	2.428	0.0231607	2.428	0.130726	2.426	4.94712	2.426	0.00857907	2.426	0.158278	2.426	0.107317	2.426	0.000699795	2.426	0.0170431	2.426	8.27203	2.426	0.0209588	2.426	0.215052	2.429	0.506377	2.429	0.307501	2.429	0.327985
2.43	11.7416	2.43	0.104701	2.43	0.219626	2.431	0.575381	2.431	0.0172765	2.431	0.0111074	2.432	5.68246	2.432	0.0225322	2.432	0.147128	2.429	5.93654	2.429	0.0106476	2.429	0.373535	2.43	0.10533	2.43	0.000863747	2.43	0.00713432	2.43	8.13773	2.43	0.0155625	2.43	0.213926	2.432	0.4725	2.432	0.32618	2.432	0.299329
2.433	11.3197	2.433	0.103598	2.433	0.215965	2.435	0.588458	2.435	0.0172623	2.435	0.0121993	2.436	5.54968	2.436	0.0227263	2.436	0.129796	2.433	4.02593	2.433	0.0108218	2.433	0.310225	2.434	0.160976	2.434	0.00095572	2.434	0.0301226	2.434	7.00833	2.434	0.0152253	2.434	0.221245	2.436	0.445257	2.436	0.269749	2.436	0.309436
2.437	10.1048	2.437	0.102245	2.437	0.244638	2.439	0.532228	2.439	0.0196622	2.439	0.0123122	2.44	4.9999	2.44	0.0215988	2.44	0.137998	2.437	4.02593	2.437	0.0132605	2.437	0.322886	2.438	0.160976	2.438	0.000959719	2.438	0.0332934	2.438	6.84656	2.438	0.0144544	2.438	0.215803	2.44	0.432938	2.44	0.273015	2.44	0.307437
2.441	11.0432	2.441	0.104365	2.441	0.28592	2.443	0.541382	2.443	0.0220478	2.443	0.0121993	2.443	5.23641	2.443	0.0191773	2.443	0.131273	2.441	8.42715	2.441	0.014371	2.441	0.329217	2.442	0.18085	2.442	0.000987711	2.442	0.0344824	2.442	7.38988	2.442	0.0137557	2.442	0.214583	2.444	0.401311	2.444	0.276672	2.444	0.300773
2.445	9.14448	2.445	0.104521	2.445	0.274125	2.447	0.528305	2.447	0.0247896	2.447	0.0123499	2.447	5.13267	2.447	0.0188539	2.447	0.125751	2.445	9.75776	2.445	0.0124549	2.445	0.329217	2.445	0.246433	2.445	0.00141159	2.445	0.0340862	2.445	7.46619	2.445	0.0157312	2.445	0.211299	2.448	0.357366	2.448	0.264393	2.448	0.311435
2.449	10.1339	2.449	0.100268	2.449	0.252163	2.451	0.380536	2.451	0.0261141	2.451	0.0144207	2.451	5.27997	2.451	0.0187337	2.451	0.117057	2.449	8.15421	2.449	0.0124984	2.449	0.329217	2.449	0.306053	2.449	0.00179547	2.449	0.0332934	2.449	6.62373	2.449	0.0157312	2.449	0.215052	2.452	0.383544	2.452	0.28451	2.452	0.288889
2.453	11.1669	2.453	0.106258	2.453	0.264771	2.455	0.252383	2.455	0.0279657	2.455	0.0126134	2.455	5.36088	2.455	0.0177448	2.455	0.121759	2.453	9.24599	2.453	0.0121718	2.453	0.538144	2.453	0.312015	2.453	0.0020474	2.453	0.0360679	2.453	6.99307	2.453	0.0147675	2.453	0.217022	2.455	0.39681	2.455	0.272361	2.455	0.270118
2.457	10.6867	2.457	0.107875	2.457	0.252569	2.458	0.209229	2.458	0.0280156	2.458	0.0128393	2.459	5.27997	2.459	0.0187522	2.459	0.127227	2.456	9.65541	2.456	0.0112791	2.456	0.544475	2.457	0.314003	2.457	0.00199942	2.457	0.0646051	2.457	7.36852	2.457	0.0123344	2.457	0.200227	2.459	0.381056	2.459	0.285816	2.459	0.24746
2.46	11.0359	2.46	0.110415	2.46	0.241995	2.462	0.205307	2.462	0.0281437	2.462	0.00975188	2.463	5.21151	2.463	0.0190387	2.463	0.12914	2.46	9.92835	2.46	0.00995084	2.46	0.550806	2.461	0.369649	2.461	0.00201141	2.461	0.0653978	2.461	8.22014	2.461	0.0135389	2.461	0.18803	2.463	0.37004	2.463	0.293785	2.463	0.241018
2.464	11.2978	2.464	0.110606	2.464	0.2605	2.466	0.171307	2.466	0.0275384	2.466	0.00850936	2.467	5.06421	2.467	0.0223196	2.467	0.113285	2.464	8.73422	2.464	0.00775164	2.464	0.335548	2.465	0.419333	2.465	0.00193144	2.465	0.0963132	2.465	8.9344	2.465	0.0132016	2.465	0.198538	2.467	0.341257	2.467	0.290127	2.467	0.230245
2.468	11.8143	2.468	0.112978	2.468	0.244232	2.47	0.132076	2.47	0.0268476	2.47	0.00749276	2.47	5.25923	2.47	0.0248242	2.47	0.10995	2.468	8.49539	2.468	0.0091452	2.468	0.690092	2.469	0.361699	2.469	0.00177948	2.469	0.0760993	2.469	9.11755	2.469	0.0145989	2.469	0.187185	2.471	0.340191	2.471	0.31782	2.471	0.229911
2.472	11.7489	2.472	0.11208	2.472	0.208034	2.474	0.129461	2.474	0.0267693	2.474	0.00930006	2.474	5.43765	2.474	0.0252864	2.474	0.101475	2.472	10.6448	2.472	0.00781696	2.472	0.79139	2.472	0.359712	2.472	0.00175149	2.472	0.113356	2.472	9.48384	2.472	0.0162852	2.472	0.188499	2.475	0.327635	2.475	0.327617	2.475	0.23813
2.476	11.2906	2.476	0.113122	2.476	0.168583	2.478	0.143845	2.478	0.0266981	2.478	0.0100907	2.478	4.83185	2.478	0.0259333	2.478	0.104592	2.476	6.2436	2.476	0.0075339	2.476	0.804051	2.476	0.282205	2.476	0.00155954	2.476	0.122869	2.476	9.22438	2.476	0.0156589	2.476	0.189531	2.479	0.307617	2.479	0.314946	2.479	0.242351
2.48	12.6582	2.48	0.111026	2.48	0.17509	2.481	0.145153	2.481	0.0247468	2.481	0.0107308	2.482	4.91069	2.482	0.0249906	2.482	0.100382	2.479	5.22006	2.479	0.00735971	2.479	0.867362	2.48	0.220597	2.48	0.00109168	2.48	0.123265	2.48	9.33427	2.48	0.0185016	2.48	0.181649	2.482	0.335453	2.482	0.309591	2.482	0.234687
2.484	10.8613	2.484	0.112859	2.484	0.16899	2.485	0.176537	2.485	0.0241415	2.485	0.00907415	2.486	4.49576	2.486	0.0258871	2.486	0.104646	2.483	6.4142	2.483	0.00927584	2.483	1.20924	2.484	0.238483	2.484	0.000587828	2.484	0.155766	2.484	9.64562	2.484	0.0185979	2.484	0.178553	2.486	0.307261	2.486	0.293131	2.486	0.230022
2.487	10.1557	2.487	0.111205	2.487	0.141536	2.489	0.130769	2.489	0.0224253	2.489	0.0108814	2.49	4.11402	2.49	0.0258594	2.49	0.105794	2.487	6.0389	2.487	0.00931939	2.487	1.00665	2.488	0.24047	2.488	0.000395884	2.488	0.152991	2.488	9.54183	2.488	0.0203566	2.488	0.180054	2.49	0.279899	2.49	0.280852	2.49	0.251125
2.491	10.4103	2.491	0.110199	2.491	0.14479	2.493	0.133384	2.493	0.0229878	2.493	0.0122369	2.493	4.34431	2.493	0.024547	2.493	0.116292	2.491	5.83419	2.491	0.00925407	2.491	1.25356	2.492	0.238483	2.492	0.000399883	2.492	0.140704	2.492	8.60169	2.492	0.0179475	2.492	0.190751	2.494	0.290205	2.494	0.267528	2.494	0.26512
2.495	10.4249	2.495	0.11214	2.495	0.145197	2.497	0.133384	2.497	0.0242982	2.497	0.0123875	2.497	4.43352	2.497	0.0264601	2.497	0.112246	2.495	6.10713	2.495	0.0106912	2.495	1.25356	2.496	0.182837	2.496	0.00075178	2.496	0.139515	2.496	7.82638	2.496	0.0173934	2.496	0.183807	2.498	0.27753	2.498	0.27001	2.498	0.247793
2.499	9.39182	2.499	0.109432	2.499	0.136249	2.501	0.132076	2.501	0.0256014	2.501	0.0135171	2.501	4.45012	2.501	0.0239647	2.501	0.114706	2.499	6.14125	2.499	0.0108654	2.499	1.24723	2.499	0.133153	2.499	0.000687799	2.499	0.106618	2.499	6.77025	2.499	0.0185979	2.499	0.162603	2.502	0.27682	2.502	0.271708	2.502	0.254235
2.503	8.63524	2.503	0.105994	2.503	0.135639	2.505	0.130769	2.505	0.0272607	2.505	0.0174705	2.505	4.32771	2.505	0.023022	2.505	0.115964	2.503	6.82361	2.503	0.00877503	2.503	0.899019	2.503	0.214635	2.503	0.000687799	2.503	0.103844	2.503	6.66646	2.503	0.0177548	2.503	0.16842	2.505	0.32728	2.505	0.265046	2.505	0.2599
2.507	8.26422	2.507	0.10609	2.507	0.149874	2.508	0.125538	2.508	0.0267978	2.508	0.0186754	2.509	3.76963	2.509	0.0246024	2.509	0.11066	2.506	4.33299	2.506	0.00827423	2.506	0.810382	2.507	0.306053	2.507	0.000791768	2.507	0.0657942	2.507	6.37954	2.507	0.016478	2.507	0.154252	2.509	0.335571	2.509	0.269879	2.509	0.237131
2.51	8.2424	2.51	0.102832	2.51	0.164516	2.512	0.0784609	2.512	0.0273675	2.512	0.0178471	2.513	3.98954	2.513	0.0244268	2.513	0.116839	2.51	4.36711	2.51	0.00842665	2.51	0.785058	2.511	0.310028	2.511	0.000791768	2.511	0.0558854	2.511	5.80568	2.511	0.0171525	2.511	0.14881	2.513	0.343981	2.513	0.274713	2.513	0.24324
2.514	7.91503	2.514	0.105084	2.514	0.155568	2.516	0.172614	2.516	0.0295466	2.516	0.0175835	2.517	3.90033	2.517	0.0249259	2.517	0.111207	2.514	4.94712	2.514	0.00866616	2.514	0.690092	2.515	0.312015	2.515	0.000971716	2.515	0.0527146	2.515	5.65917	2.515	0.0114912	2.515	0.164479	2.517	0.335097	2.517	0.277587	2.517	0.233688
2.518	8.1842	2.518	0.104006	2.518	0.166753	2.52	0.147768	2.52	0.0309923	2.52	0.0170187	2.52	3.78623	2.52	0.0254804	2.52	0.110332	2.518	3.75299	2.518	0.0068589	2.518	0.329217	2.519	0.244445	2.519	0.000807764	2.519	0.0190248	2.519	5.40582	2.519	0.0103108	2.519	0.183057	2.521	0.349548	2.521	0.273668	2.521	0.237797
2.522	8.75164	2.522	0.104701	2.522	0.217999	2.524	0.181768	2.524	0.0314837	2.524	0.0155126	2.524	3.70739	2.524	0.0239555	2.524	0.102186	2.522	5.45889	2.522	0.00679358	2.522	0.417854	2.522	0.242458	2.522	0.0010357	2.522	0.0194212	2.522	5.07005	2.522	0.011178	2.522	0.194973	2.525	0.351799	2.525	0.266875	2.525	0.223469
2.526	9.1954	2.526	0.101861	2.526	0.220439	2.528	0.188306	2.528	0.0328439	2.528	0.0161527	2.528	3.2157	2.528	0.0247133	2.528	0.0872053	2.526	5.56124	2.526	0.00659761	2.526	0.392529	2.526	0.242458	2.526	0.00109168	2.526	0.00237808	2.526	4.78923	2.526	0.0130571	2.526	0.207546	2.529	0.35322	2.529	0.268834	2.529	0.220471
2.53	8.78074	2.53	0.100472	2.53	0.214542	2.532	0.188306	2.532	0.0337483	2.532	0.0159645	2.532	3.14309	2.532	0.023401	2.532	0.0942036	2.53	4.98124	2.53	0.00487744	2.53	0.842038	2.53	0.308041	2.53	0.00085575	2.53	0.0313116	2.53	5.1311	2.53	0.0149603	2.53	0.220588	2.532	0.373476	2.532	0.268573	2.532	0.236575
2.534	9.90106	2.534	0.1027	2.534	0.204984	2.535	0.188306	2.535	0.0333139	2.535	0.014496	2.536	3.06633	2.536	0.0227725	2.536	0.0895016	2.533	4.913	2.533	0.00350566	2.533	0.880025	2.534	0.304066	2.534	0.000943724	2.534	0.0400314	2.534	5.73853	2.534	0.013563	2.534	0.24198	2.536	0.382833	2.536	0.294438	2.536	0.236686
2.537	10.6649	2.537	0.0990103	2.537	0.223489	2.539	0.185691	2.539	0.0334848	2.539	0.0102037	2.54	2.81529	2.54	0.0223012	2.54	0.0910871	2.537	4.1624	2.537	0.00274356	2.537	0.899019	2.538	0.284192	2.538	0.000947722	2.538	0.0420131	2.538	5.45466	2.538	0.0150084	2.538	0.240948	2.54	0.321002	2.54	0.318343	2.54	0.252347
2.541	10.5558	2.541	0.0966863	2.541	0.22715	2.543	0.18046	2.543	0.0326872	2.543	0.00745511	2.544	3.08915	2.544	0.0238169	2.544	0.0838701	2.541	4.50358	2.541	0.00215565	2.541	0.918011	2.542	0.204698	2.542	0.00121964	2.542	0.047562	2.542	5.77821	2.542	0.0163575	2.542	0.253615	2.544	0.342323	2.544	0.300185	2.544	0.254346
2.545	10.774	2.545	0.0913914	2.545	0.204781	2.547	0.188306	2.547	0.0319181	2.547	0.00881058	2.547	2.88168	2.547	0.0248612	2.547	0.0781294	2.545	4.43534	2.545	0.00250404	2.545	0.918011	2.546	0.21066	2.546	0.00123164	2.546	0.0507329	2.546	6.10482	2.546	0.0168393	2.546	0.258306	2.548	0.383307	2.548	0.29483	2.548	0.243573
2.549	10.3885	2.549	0.0833292	2.549	0.210475	2.551	0.0941532	2.551	0.0307288	2.551	0.00621259	2.551	2.89828	2.551	0.0261089	2.551	0.0743022	2.549	3.61651	2.549	0.00226453	2.549	0.91168	2.549	0.208673	2.549	0.00123164	2.549	0.0657942	2.549	6.17197	2.549	0.0183329	2.549	0.232973	2.552	0.387334	2.552	0.296658	2.552	0.264565
2.553	10.243	2.553	0.0791364	2.553	0.19807	2.555	0.0941532	2.555	0.0304938	2.555	0.00914944	2.555	3.29661	2.555	0.0284009	2.555	0.0714045	2.553	3.51416	2.553	0.00350566	2.553	0.880025	2.553	0.270281	2.553	0.00129562	2.553	0.0764956	2.553	6.7153	2.553	0.0207179	2.553	0.20642	2.556	0.391954	2.556	0.276933	2.556	0.281669
2.557	9.06446	2.557	0.0721164	2.557	0.16838	2.558	0.168691	2.558	0.0318469	2.558	0.00967658	2.559	3.57876	2.559	0.0304896	2.559	0.0745209	2.556	1.3306	2.556	0.00357098	2.556	0.747071	2.557	0.272268	2.557	0.00107169	2.557	0.0745138	2.557	6.92287	2.557	0.0195375	2.557	0.193096	2.559	0.396573	2.559	0.284379	2.559	0.28278
2.561	9.77739	2.561	0.0708706	2.561	0.147841	2.562	0.17523	2.562	0.0310706	2.562	0.00779398	2.563	3.65553	2.563	0.0308593	2.563	0.0733727	2.56	1.29648	2.56	0.00365808	2.56	0.51282	2.561	0.294129	2.561	0.0010117	2.561	0.0879898	2.561	8.05836	2.561	0.0182366	2.561	0.173862	2.563	0.37999	2.563	0.306586	2.563	0.288222
2.564	9.66099	2.564	0.0690856	2.564	0.164719	2.566	0.179153	2.566	0.0293686	2.566	0.0100907	2.567	3.58706	2.567	0.0323843	2.567	0.0649529	2.564	1.36472	2.564	0.00341856	2.564	0.303893	2.565	0.222584	2.565	0.000891739	2.565	0.0602453	2.565	7.9149	2.565	0.0154421	2.565	0.179491	2.567	0.383781	2.567	0.288821	2.567	0.279004
2.568	9.15903	2.568	0.0644975	2.568	0.178344	2.57	0.18046	2.57	0.0282862	2.57	0.0102037	2.57	3.73436	2.57	0.0342974	2.57	0.0683974	2.568	1.39884	2.568	0.00507341	2.568	0.310225	2.569	0.317977	2.569	0.000791768	2.569	0.0975022	2.569	7.54556	2.569	0.0156107	2.569	0.176301	2.571	0.367435	2.571	0.253028	2.571	0.28278
2.572	8.55522	2.572	0.063024	2.572	0.184241	2.574	0.19223	2.574	0.0279515	2.574	0.0152114	2.574	4.44389	2.574	0.0344175	2.574	0.0717872	2.572	1.39884	2.572	0.00507341	2.572	0.310225	2.573	0.258357	2.573	0.000763777	2.573	0.101069	2.573	7.44483	2.573	0.0159239	2.573	0.168795	2.575	0.396929	2.575	0.220632	2.575	0.260122
2.576	9.62462	2.576	0.0591187	2.576	0.188309	2.578	0.273306	2.578	0.0302161	2.578	0.0171693	2.578	4.52688	2.578	0.0329111	2.578	0.0762704	2.576	1.09178	2.576	0.00531292	2.576	0.310225	2.576	0.256369	2.576	0.000355896	2.576	0.103844	2.576	6.71835	2.576	0.0140448	2.576	0.157817	2.579	0.386268	2.579	0.228339	2.579	0.257345
2.58	8.66434	2.58	0.0592744	2.58	0.189122	2.582	0.249768	2.582	0.0310777	2.582	0.0238714	2.582	4.6804	2.582	0.0331329	2.582	0.0780747	2.58	1.05766	2.58	0.00446373	2.58	0.316556	2.58	0.337851	2.58	0.000931728	2.58	0.102258	2.58	6.73667	2.58	0.0120453	2.58	0.162509	2.582	0.347653	2.582	0.233826	2.582	0.265897
2.584	7.52219	2.584	0.058963	2.584	0.23264	2.585	0.249768	2.585	0.03461	2.585	0.0254151	2.586	4.55592	2.586	0.0312198	2.586	0.0808084	2.583	1.05766	2.583	0.00446373	2.583	0.310225	2.584	0.447156	2.584	0.000823759	2.584	0.0868008	2.584	6.80382	2.584	0.0132257	2.584	0.173486	2.586	0.363644	2.586	0.25969	2.586	0.261455
2.587	8.08963	2.587	0.0547941	2.587	0.255416	2.589	0.244537	2.589	0.0329507	2.589	0.0221017	2.59	4.31526	2.59	0.0290479	2.59	0.0743568	2.587	1.02354	2.587	0.00370163	2.587	0.310225	2.588	0.439206	2.588	0.00085575	2.588	0.0757029	2.588	6.71225	2.588	0.011708	2.588	0.178365	2.59	0.381886	2.59	0.264262	2.59	0.252902
2.591	8.46064	2.591	0.0513201	2.591	0.235894	2.593	0.146461	2.593	0.0353791	2.593	0.0245868	2.594	3.95842	2.594	0.0288261	2.594	0.0770359	2.591	1.05766	2.591	0.0037234	2.591	0.303893	2.592	0.441194	2.592	0.00121165	2.592	0.0737212	2.592	7.14569	2.592	0.0105517	2.592	0.183338	2.594	0.400127	2.594	0.254073	2.594	0.256901
2.595	8.70799	2.595	0.0462288	2.595	0.256433	2.597	0.149076	2.597	0.0353292	2.597	0.0245868	2.597	4.08705	2.597	0.0287614	2.597	0.0800976	2.595	0.989426	2.595	0.00361453	2.595	0.291231	2.596	0.419333	2.596	0.00124364	2.596	0.0606416	2.596	6.95034	2.596	0.0108649	2.596	0.196005	2.598	0.430924	2.598	0.233303	2.598	0.274117
2.599	8.91168	2.599	0.0386937	2.599	0.248096	2.601	0.186999	2.601	0.038014	2.601	0.0226289	2.601	3.95842	2.601	0.0284471	2.601	0.0814098	2.599	0.921189	2.599	0.00405002	2.599	0.0696415	2.599	0.413371	2.599	0.00125963	2.599	0.0586598	2.599	7.25253	2.599	0.0133462	2.599	0.171891	2.602	0.413275	2.602	0.237875	2.602	0.290555
2.603	8.91168	2.603	0.0361181	2.603	0.234674	2.605	0.210537	2.605	0.0391178	2.605	0.0221394	2.605	3.5103	2.605	0.0275784	2.605	0.0812458	2.603	0.88707	2.603	0.00241695	2.603	0.0759727	2.603	0.383561	2.603	0.00145158	2.603	0.0301226	2.603	7.14874	2.603	0.013033	2.603	0.170859	2.606	0.474869	2.606	0.247411	2.606	0.324208
2.607	9.29725	2.607	0.0330873	2.607	0.221863	2.609	0.298152	2.609	0.0392104	2.609	0.0165669	2.609	2.92318	2.609	0.0270886	2.609	0.0737008	2.606	1.60355	2.606	0.00241695	2.606	0.082304	2.607	0.383561	2.607	0.00154755	2.607	0.0289336	2.607	7.60661	2.607	0.0150325	2.607	0.17677	2.609	0.486951	2.609	0.255771	2.609	0.370191
2.611	9.23178	2.611	0.0335785	2.611	0.230404	2.612	0.227537	2.612	0.0400934	2.612	0.0190143	2.613	2.9211	2.613	0.0261921	2.613	0.0738648	2.61	1.56943	2.61	0.00176372	2.61	0.0886352	2.611	0.377598	2.611	0.00152755	2.611	0.0408241	2.611	7.90879	2.611	0.0157552	2.611	0.178084	2.613	0.522131	2.613	0.266614	2.613	0.431945
2.614	10.8104	2.614	0.0318534	2.614	0.228573	2.616	0.235383	2.616	0.0406631	2.616	0.0136677	2.617	2.66799	2.617	0.023937	2.617	0.0685614	2.614	1.63766	2.614	0.00172017	2.614	0.0886352	2.615	0.341826	2.615	0.00149556	2.615	0.0420131	2.615	7.64629	2.615	0.0165261	2.615	0.173768	2.617	0.609074	2.617	0.262825	2.617	0.469819
2.618	11.1742	2.618	0.0304758	2.618	0.174074	2.62	0.241922	2.62	0.0356354	2.62	0.0125758	2.621	2.65555	2.621	0.0248058	2.621	0.0715685	2.618	1.67178	2.618	0.00169839	2.618	0.0886352	2.619	0.236496	2.619	0.00175949	2.619	0.0523182	2.619	7.31357	2.619	0.0138762	2.619	0.166356	2.621	0.69507	2.621	0.247934	2.621	0.559562
2.622	10.905	2.622	0.0285471	2.622	0.148247	2.624	0.243229	2.624	0.0362479	2.624	0.0143078	2.624	2.9128	2.624	0.022791	2.624	0.0780747	2.622	3.54828	2.622	0.00124113	2.622	0.0886352	2.623	0.327914	2.623	0.00196742	2.623	0.0527146	2.623	7.31663	2.623	0.0136353	2.623	0.188217	2.625	0.764837	2.625	0.253028	2.625	0.61554
2.626	10.9123	2.626	0.0279601	2.626	0.151094	2.628	0.236691	2.628	0.0332783	2.628	0.0138936	2.628	3.33396	2.628	0.0232901	2.628	0.0702563	2.626	3.65063	2.626	0.00117581	2.626	0.082304	2.626	0.409396	2.626	0.00166751	2.626	0.0523182	2.626	6.97476	2.626	0.0154421	2.626	0.212143	2.629	0.837447	2.629	0.265699	2.629	0.660967
2.63	9.04263	2.63	0.0275528	2.63	0.142553	2.632	0.303383	2.632	0.0337127	2.632	0.0167175	2.632	3.19081	2.632	0.0220609	2.632	0.0661011	2.63	3.75299	2.63	0.00117581	2.63	0.113959	2.63	0.453118	2.63	0.00167151	2.63	0.0784774	2.63	6.5871	2.63	0.0144784	2.63	0.201822	2.633	0.832828	2.633	0.277587	2.633	0.751932
2.634	8.66434	2.634	0.026822	2.634	0.136859	2.635	0.264152	2.635	0.0312131	2.635	0.018939	2.636	3.363	2.636	0.0206561	2.636	0.0843622	2.633	3.78711	2.633	0.000587906	2.633	0.51282	2.634	0.45908	2.634	0.00165951	2.634	0.078081	2.634	5.96136	2.634	0.0125271	2.634	0.221338	2.636	0.969283	2.636	0.289213	2.636	0.796249
2.638	9.42092	2.638	0.0256121	2.638	0.161059	2.639	0.236691	2.639	0.0291122	2.639	0.0197673	2.64	3.8215	2.64	0.0184842	2.64	0.0832141	2.637	3.75299	2.637	0.000544357	2.637	0.544475	2.638	0.389522	2.638	0.00143558	2.638	0.0891788	2.638	6.56573	2.638	0.0125994	2.638	0.20642	2.64	1.03562	2.64	0.268704	2.64	0.811909
2.641	10.8686	2.641	0.0252048	2.641	0.167159	2.643	0.135999	2.643	0.0280725	2.643	0.0195791	2.644	3.99162	2.644	0.0191588	2.644	0.0898296	2.641	3.00239	2.641	0.000522582	2.641	0.563469	2.642	0.538574	2.642	0.00143158	2.642	0.106222	2.642	6.5871	2.642	0.0081908	2.642	0.190845	2.644	1.10313	2.644	0.258645	2.644	0.881882
2.645	10.8613	2.645	0.0226771	2.645	0.154958	2.647	0.14123	2.647	0.0245189	2.647	0.0142701	2.647	3.89826	2.647	0.0194823	2.647	0.0867132	2.645	2.96827	2.645	0.000500807	2.645	0.5698	2.646	0.56441	2.646	0.0013756	2.646	0.0967095	2.646	6.7153	2.646	0.00708263	2.646	0.199383	2.648	1.14696	2.648	0.27001	2.648	0.902985
2.649	9.87924	2.649	0.0208563	2.649	0.177937	2.651	0.150384	2.651	0.0215137	2.651	0.0115968	2.651	4.19286	2.651	0.0207392	2.651	0.090267	2.649	2.86592	2.649	0.000500807	2.649	0.740741	2.65	0.580309	2.65	0.00105569	2.65	0.118112	2.65	6.50774	2.65	0.00804626	2.65	0.203699	2.652	1.16532	2.652	0.262042	2.652	0.948634
2.653	10.1775	2.653	0.0219943	2.653	0.195223	2.655	0.146461	2.655	0.0230733	2.655	0.012764	2.655	4.34638	2.655	0.0185304	2.655	0.0902123	2.653	3.75299	2.653	0.000457262	2.653	0.747071	2.653	0.578322	2.653	0.00110768	2.653	0.12485	2.653	6.67867	2.653	0.00934715	2.653	0.198445	2.656	1.1607	2.656	0.254726	2.656	0.942859
2.657	10.9486	2.657	0.0219704	2.657	0.212915	2.659	0.196153	2.659	0.0223968	2.659	0.0109191	2.659	4.32771	2.659	0.0203326	2.659	0.0824486	2.657	1.97885	2.657	0.000435487	2.657	0.892687	2.657	0.443181	2.657	0.0010197	2.657	0.145461	2.657	6.26965	2.657	0.00905806	2.657	0.171798	2.659	1.17337	2.659	0.264654	2.659	0.938305
2.661	10.5267	2.661	0.0216948	2.661	0.223286	2.662	0.196153	2.662	0.0200325	2.662	0.0111827	2.663	4.34223	2.663	0.0188723	2.663	0.0871506	2.66	2.04708	2.66	0.000457262	2.66	1.65875	2.661	0.367661	2.661	0.00105169	2.661	0.153784	2.661	6.02546	2.661	0.00782944	2.661	0.154721	2.663	1.19173	2.663	0.246236	2.663	1.00239
2.664	10.4831	2.664	0.0197422	2.664	0.230607	2.666	0.117692	2.666	0.0195625	2.666	0.011032	2.667	4.55592	2.667	0.0170332	2.667	0.0937662	2.664	2.04708	2.664	0.000457262	2.664	1.64609	2.665	0.325927	2.665	0.00116766	2.665	0.164485	2.665	6.06819	2.665	0.00937124	2.665	0.150874	2.667	1.25878	2.667	0.214362	2.667	1.00883
2.668	11.778	2.668	0.0184244	2.668	0.224506	2.67	0.176537	2.67	0.0199613	2.67	0.00865997	2.671	4.57252	2.671	0.015804	2.671	0.0779107	2.668	2.04708	2.668	0.000500807	2.668	1.27888	2.669	0.317977	2.669	0.00117566	2.669	0.164882	2.669	5.86978	2.669	0.0086967	2.669	0.133422	2.671	1.23603	2.671	0.208223	2.671	1.0155
2.672	10.8613	2.672	0.0193828	2.672	0.220846	2.674	0.179153	2.674	0.0194485	2.674	0.00941302	2.674	4.62439	2.674	0.0168576	2.674	0.0872053	2.672	2.01297	2.672	0.000500807	2.672	1.29155	2.673	0.308041	2.673	0.00121964	2.673	0.165278	2.673	5.75379	2.673	0.00778126	2.673	0.136988	2.675	1.17693	2.675	0.216452	2.675	1.06748
2.676	9.23905	2.676	0.0182927	2.676	0.215152	2.678	0.207922	2.678	0.0185014	2.678	0.0138559	2.678	4.38165	2.678	0.0169038	2.678	0.0849636	2.676	2.01297	2.676	0.000500807	2.676	1.28522	2.676	0.188799	2.676	0.00111168	2.676	0.149424	2.676	5.73243	2.676	0.00766081	2.676	0.135393	2.679	1.17965	2.679	0.219457	2.679	1.08136
2.68	8.88258	2.68	0.017502	2.68	0.212305	2.682	0.202691	2.682	0.0180029	2.682	0.0138559	2.682	4.58082	2.682	0.0157578	2.682	0.0889002	2.68	1.94473	2.68	0.000544357	2.68	1.26622	2.68	0.228546	2.68	0.00129962	2.68	0.14229	2.68	5.98883	2.68	0.00982896	2.68	0.133141	2.683	1.19398	2.683	0.187322	2.683	1.1078
2.684	8.43882	2.684	0.0178255	2.684	0.226743	2.686	0.189614	2.686	0.0178462	2.686	0.0157386	2.686	4.79036	2.686	0.0145563	2.686	0.0904857	2.683	1.91061	2.683	0.000544357	2.683	1.06363	2.684	0.192774	2.684	0.00104769	2.684	0.122869	2.684	6.23913	2.684	0.0086967	2.684	0.107807	2.686	1.20915	2.686	0.181444	2.686	1.11924
2.688	8.3588	2.688	0.0153577	2.688	0.248299	2.689	0.189614	2.689	0.0158593	2.689	0.015362	2.69	4.64928	2.69	0.0174213	2.69	0.0944769	2.687	0.955308	2.687	0.000587906	2.687	1.02564	2.688	0.244445	2.688	0.000703794	2.688	0.105826	2.688	6.51384	2.688	0.0101662	2.688	0.117096	2.69	1.2403	2.69	0.1932	2.69	1.12146
2.691	7.44944	2.691	0.0151061	2.691	0.250129	2.693	0.15823	2.693	0.0138653	2.693	0.0152491	2.694	4.71774	2.694	0.0179574	2.694	0.100491	2.691	0.921189	2.691	0.000587906	2.691	1.43716	2.692	0.250407	2.692	0.000727787	2.692	0.08363	2.692	6.82519	2.692	0.0103108	2.692	0.124509	2.694	1.22988	2.694	0.199601	2.694	1.19376
2.695	8.3006	2.695	0.0158608	2.695	0.250739	2.697	0.155614	2.697	0.014136	2.697	0.0151361	2.698	4.63061	2.698	0.0185027	2.698	0.0957891	2.695	0.989426	2.695	0.000718551	2.695	0.702753	2.696	0.254382	2.696	0.000731786	2.696	0.0804592	2.696	7.29221	2.696	0.0124307	2.696	0.139333	2.698	1.19943	2.698	0.198556	2.698	1.2152
2.699	9.09356	2.699	0.0167593	2.699	0.22959	2.701	0.183076	2.701	0.0113942	2.701	0.0126134	2.701	4.39825	2.701	0.0190572	2.701	0.0914699	2.699	0.989426	2.699	0.000696776	2.699	0.734409	2.7	0.300091	2.7	0.000631815	2.7	0.0392387	2.7	7.7867	2.7	0.0118285	2.7	0.143649	2.702	1.19398	2.702	0.199993	2.702	1.19543
2.703	7.93686	2.703	0.0160764	2.703	0.238741	2.705	0.128153	2.705	0.00920084	2.705	0.0137807	2.705	4.45634	2.705	0.0188539	2.705	0.0876973	2.703	1.05766	2.703	0.000696776	2.703	0.759733	2.703	0.300091	2.703	0.000623817	2.703	0.0380496	2.703	8.78178	2.703	0.0145507	2.703	0.161946	2.706	1.13985	2.706	0.21606	2.706	1.24707
2.707	7.72588	2.707	0.0160046	2.707	0.229997	2.709	0.166076	2.709	0.00876643	2.709	0.0140066	2.709	4.33808	2.709	0.0184472	2.709	0.0889002	2.707	1.09178	2.707	0.000718551	2.707	0.766065	2.707	0.411384	2.707	0.000559836	2.707	0.0126832	2.707	8.43991	2.707	0.0163816	2.707	0.163447	2.71	1.15561	2.71	0.212795	2.71	1.22475
2.711	7.30394	2.711	0.0157051	2.711	0.235284	2.712	0.139922	2.712	0.00815399	2.712	0.011032	2.713	4.51028	2.713	0.0180036	2.713	0.0893376	2.71	1.1259	2.71	0.000718551	2.71	0.766065	2.711	0.405421	2.711	0.000495855	2.711	0.0336898	2.711	7.9149	2.711	0.0188388	2.711	0.16964	2.713	1.10349	2.713	0.232781	2.713	1.18843
2.715	8.94806	2.715	0.01398	2.715	0.228573	2.716	0.139922	2.716	0.00731367	2.716	0.0121616	2.717	4.47086	2.717	0.0182439	2.717	0.0978121	2.714	1.09178	2.714	0.00167662	2.714	0.734409	2.715	0.399459	2.715	0.000271921	2.715	0.0800628	2.715	7.27084	2.715	0.0181161	2.715	0.161195	2.717	1.03562	2.717	0.25956	2.717	1.15489
2.718	9.96654	2.718	0.0130936	2.718	0.189732	2.72	0.139922	2.72	0.0073564	2.72	0.01363	2.721	4.2302	2.721	0.0176986	2.721	0.0897749	2.718	4.50358	2.718	0.00172017	2.718	0.993985	2.719	0.482929	2.719	0.000539842	2.719	0.0812518	2.719	6.62068	2.719	0.0199952	2.719	0.173299	2.721	0.9726	2.721	0.270141	2.721	1.13845
2.722	10.163	2.722	0.0132733	2.722	0.160245	2.724	0.134691	2.724	0.00722821	2.724	0.0128017	2.724	4.17834	2.724	0.0160165	2.724	0.0940395	2.722	4.64006	2.722	0.00172017	2.722	0.981323	2.723	0.502802	2.723	0.000727787	2.723	0.099484	2.723	6.56879	2.723	0.0182366	2.723	0.167669	2.725	0.904965	2.725	0.253943	2.725	1.16122
2.726	9.82831	2.726	0.0147587	2.726	0.183225	2.728	0.109846	2.728	0.00769822	2.728	0.0126887	2.728	3.90656	2.728	0.0133363	2.728	0.0914152	2.726	4.77652	2.726	0.00176372	2.726	0.373535	2.727	0.512739	2.727	0.000595826	2.727	0.105826	2.727	6.78856	2.727	0.0192725	2.727	0.167106	2.729	0.884709	2.729	0.242055	2.729	1.10457
2.73	9.37	2.73	0.0159447	2.73	0.211085	2.732	0.105922	2.732	0.00633804	2.732	0.00997779	2.732	3.87751	2.732	0.0130591	2.732	0.095297	2.73	4.81064	2.73	0.00193791	2.73	0.379866	2.73	0.510752	2.73	0.000611821	2.73	0.0986912	2.73	6.49858	2.73	0.0177789	2.73	0.159319	2.733	0.856163	2.733	0.233695	2.733	1.03627
2.734	9.85741	2.734	0.0154655	2.734	0.220236	2.736	0.128153	2.736	0.00758428	2.736	0.00978953	2.736	3.78415	2.736	0.0131792	2.736	0.109075	2.734	4.84476	2.734	0.00193791	2.734	0.468502	2.734	0.463055	2.734	0.000883741	2.734	0.12049	2.734	6.00714	2.734	0.0190316	2.734	0.162978	2.736	0.833183	2.736	0.261911	2.736	0.986064
2.738	10.6358	2.738	0.0164478	2.738	0.219016	2.739	0.162153	2.739	0.00836763	2.739	0.0115592	2.74	3.86299	2.74	0.0127633	2.74	0.111262	2.737	4.77652	2.737	0.00189436	2.737	0.468502	2.738	0.631981	2.738	0.00112767	2.738	0.12049	2.738	5.46992	2.738	0.0183811	2.738	0.147778	2.74	0.805229	2.74	0.23056	2.74	0.926976
2.741	10.1048	2.741	0.0160285	2.741	0.212915	2.743	0.137307	2.743	0.00841036	2.743	0.00963893	2.744	3.99577	2.744	0.0117929	2.744	0.102733	2.741	4.64006	2.741	0.00239517	2.741	0.462171	2.742	0.586271	2.742	0.00129962	2.742	0.11732	2.742	5.60423	2.742	0.0184052	2.742	0.141773	2.744	0.760099	2.744	0.226903	2.744	0.890657
2.745	10.5922	2.745	0.0167473	2.745	0.2302	2.747	0.143845	2.747	0.00900144	2.747	0.012124	2.748	3.89619	2.748	0.0110535	2.748	0.110989	2.745	6.51655	2.745	0.00239517	2.745	0.462171	2.746	0.560436	2.746	0.00130762	2.746	0.093935	2.746	5.85147	2.746	0.0184052	2.746	0.141304	2.748	0.718049	2.748	0.19111	2.748	0.839898
2.749	9.71192	2.749	0.0184244	2.749	0.232844	2.751	0.15823	2.751	0.00996283	2.751	0.0132535	2.751	3.99577	2.751	0.0113493	2.751	0.0987415	2.749	8.42715	2.749	0.0014371	2.749	0.449509	2.75	0.504789	2.75	0.00129562	2.75	0.0467694	2.75	6.33986	2.75	0.0168875	2.75	0.138958	2.752	0.684646	2.752	0.160674	2.752	0.792361
2.753	10.0029	2.753	0.0190593	2.753	0.243622	2.755	0.166076	2.755	0.00921508	2.755	0.0134041	2.755	3.71154	2.755	0.012255	2.755	0.103389	2.753	5.22006	2.753	0.00172017	2.753	0.253244	2.753	0.482929	2.753	0.00109168	2.753	0.0447876	2.753	6.73972	2.753	0.0157312	2.753	0.143086	2.756	0.639871	2.756	0.157277	2.756	0.744935
2.757	11.5161	2.757	0.0217787	2.757	0.270262	2.759	0.164768	2.759	0.00911538	2.759	0.013743	2.759	3.66382	2.759	0.0116543	2.759	0.101858	2.757	6.2436	2.757	0.00180726	2.757	0.253244	2.757	0.552486	2.757	0.00100371	2.757	0.0281408	2.757	6.19944	2.757	0.0153457	2.757	0.136143	2.76	0.598769	2.76	0.16407	2.76	0.622649
2.761	11.5888	2.761	0.0278882	2.761	0.235284	2.763	0.163461	2.763	0.00960676	2.763	0.0139313	2.763	3.73436	2.763	0.0139278	2.763	0.106833	2.76	6.4142	2.76	0.0031355	2.76	0.259576	2.761	0.554473	2.761	0.0010397	2.761	0.0261591	2.761	5.3173	2.761	0.0176825	2.761	0.130607	2.763	0.539662	2.763	0.174782	2.763	0.573446
2.765	11.3124	2.765	0.0304758	2.765	0.212915	2.766	0.295537	2.766	0.00997707	2.766	0.0138183	2.767	3.43146	2.767	0.0138631	2.767	0.104701	2.764	6.4142	2.764	0.00293953	2.764	0.253244	2.765	0.554473	2.765	0.00106769	2.765	0.0253664	2.765	5.59507	2.765	0.0181402	2.765	0.112123	2.767	0.529475	2.767	0.185754	2.767	0.508137
2.768	10.2939	2.768	0.0318055	2.768	0.212508	2.77	0.249768	2.77	0.00893735	2.77	0.0135171	2.771	3.78623	2.771	0.0139278	2.771	0.0884628	2.768	7.33538	2.768	0.00300485	2.768	0.246913	2.769	0.604157	2.769	0.000791768	2.769	0.0031708	2.769	5.67443	2.769	0.0166225	2.769	0.132578	2.771	0.510523	2.771	0.161719	2.771	0.474928
2.772	11.1087	2.772	0.0400474	2.772	0.201323	2.774	0.298152	2.774	0.00828218	2.774	0.0100154	2.775	3.63685	2.775	0.0142975	2.775	0.0845262	2.772	7.23303	2.772	0.00302662	2.772	0.253244	2.773	0.427282	2.773	0.000571833	2.773	0.0194212	2.773	5.69885	2.773	0.0182607	2.773	0.128543	2.775	0.478305	2.775	0.177655	2.775	0.433388
2.776	11.5234	2.776	0.0438209	2.776	0.210271	2.778	0.296844	2.778	0.00804005	2.778	0.0108438	2.778	3.84017	2.778	0.0148798	2.778	0.0835968	2.776	8.63187	2.776	0.00317905	2.776	0.246913	2.777	0.359712	2.777	0.00057983	2.777	0.0364642	2.777	5.84842	2.777	0.017562	2.777	0.13042	2.779	0.437321	2.779	0.187714	2.779	0.396292
2.78	11.1451	2.78	0.0488762	2.78	0.182208	2.782	0.296844	2.782	0.00744897	2.782	0.00685268	2.782	4.03104	2.782	0.0141034	2.782	0.0810818	2.78	6.55066	2.78	0.00522583	2.78	0.373535	2.78	0.35375	2.78	0.00057983	2.78	0.0408241	2.78	6.00714	2.78	0.0170561	2.78	0.129012	2.783	0.442414	2.783	0.206263	2.783	0.364526
2.784	10.6722	2.784	0.0573697	2.784	0.167566	2.786	0.283768	2.786	0.00621697	2.786	0.00463121	2.786	3.76133	2.786	0.0133456	2.786	0.0816285	2.784	4.913	2.784	0.00531292	2.784	0.373535	2.784	0.343813	2.784	0.000583829	2.784	0.0424095	2.784	6.09872	2.784	0.0185979	2.784	0.125353	2.787	0.429858	2.787	0.209268	2.787	0.356307
2.788	10.1339	2.788	0.0677439	2.788	0.186682	2.789	0.275921	2.789	0.00651607	2.789	0.00161904	2.79	3.86092	2.79	0.0133456	2.79	0.0822299	2.787	4.87888	2.787	0.00509518	2.787	0.291231	2.788	0.252394	2.788	0.000619818	2.788	0.053111	2.788	6.48027	2.788	0.0186943	2.788	0.112968	2.79	0.391835	2.79	0.212533	2.79	0.323875
2.792	8.84621	2.792	0.0731107	2.792	0.160652	2.793	0.268075	2.793	0.00652319	2.793	0.00154374	2.794	3.95635	2.794	0.0136321	2.794	0.0846903	2.791	4.02593	2.791	0.00502986	2.791	0.373535	2.792	0.222584	2.792	0.000635814	2.792	0.053111	2.792	6.88929	2.792	0.0177066	2.792	0.131546	2.794	0.380701	2.794	0.213056	2.794	0.348421
2.795	9.35545	2.795	0.0773155	2.795	0.185462	2.797	0.257614	2.797	0.00640213	2.797	0.00515833	2.798	3.94598	2.798	0.0122643	2.798	0.0850183	2.795	3.99181	2.795	0.00468147	2.795	0.373535	2.796	0.226559	2.796	0.000607822	2.796	0.0539037	2.796	6.88013	2.796	0.0141412	2.796	0.141867	2.798	0.368145	2.798	0.187453	2.798	0.326985
2.799	10.3739	2.799	0.0799031	2.799	0.195223	2.801	0.118999	2.801	0.00588939	2.801	0.00640085	2.801	4.25925	2.801	0.0114417	2.801	0.0970466	2.799	5.90242	2.799	0.00472502	2.799	0.367205	2.8	0.224572	2.8	0.000623817	2.8	0.053111	2.8	6.21165	2.8	0.0137798	2.8	0.156785	2.802	0.338414	2.802	0.17439	2.802	0.321321
2.803	11.5961	2.803	0.0851261	2.803	0.205187	2.805	0.113768	2.805	0.00744185	2.805	0.00658911	2.805	4.34223	2.805	0.0118206	2.805	0.101038	2.803	5.04947	2.803	0.00511696	2.803	0.291231	2.804	0.371636	2.804	0.000627816	2.804	0.0737212	2.804	6.39175	2.804	0.0135871	2.804	0.14318	2.806	0.297075	2.806	0.176218	2.806	0.312546
2.807	11.0287	2.807	0.0842516	2.807	0.207221	2.809	0.0679994	2.809	0.00815399	2.809	0.0103543	2.809	4.26962	2.809	0.0126524	2.809	0.100054	2.807	5.04947	2.807	0.00502986	2.807	0.2849	2.807	0.383561	2.807	0.000771774	2.807	0.0685686	2.807	6.70004	2.807	0.0137316	2.807	0.152375	2.81	0.305129	2.81	0.164854	2.81	0.322542
2.811	11.5306	2.811	0.091044	2.811	0.178751	2.813	0.139922	2.813	0.00826081	2.813	0.0111827	2.813	4.14722	2.813	0.0141127	2.813	0.0994523	2.811	3.54828	2.811	0.00418066	2.811	0.2849	2.811	0.39151	2.811	0.000655808	2.811	0.0598489	2.811	6.59321	2.811	0.015418	2.811	0.158193	2.813	0.31887	2.813	0.152575	2.813	0.305327
2.815	11.2178	2.815	0.0943024	2.815	0.182615	2.816	0.147768	2.816	0.00843885	2.816	0.0133288	2.817	4.27584	2.817	0.0157578	2.817	0.0926727	2.814	3.88946	2.814	0.00346211	2.814	0.145615	2.815	0.39151	2.815	0.000655808	2.815	0.0582635	2.815	6.49248	2.815	0.014093	2.815	0.166168	2.817	0.319699	2.817	0.138597	2.817	0.287889
2.818	11.0432	2.818	0.0985192	2.818	0.220846	2.82	0.177845	2.82	0.00885901	2.82	0.0134418	2.821	4.81318	2.821	0.015194	2.821	0.0970466	2.818	3.61651	2.818	0.00435485	2.818	0.139284	2.819	0.39151	2.819	0.000663806	2.819	0.0586598	2.819	6.10482	2.819	0.014093	2.819	0.161664	2.821	0.319817	2.821	0.147088	2.821	0.265675
2.822	12.069	2.822	0.0974051	2.822	0.195223	2.824	0.18046	2.824	0.00970646	2.824	0.0149855	2.825	4.88994	2.825	0.0146395	2.825	0.0966639	2.822	5.25418	2.822	0.00518228	2.822	0.132953	2.823	0.437219	2.823	0.000551838	2.823	0.0558854	2.823	5.94915	2.823	0.0139485	2.823	0.159975	2.825	0.345521	2.825	0.123183	2.825	0.250348
2.826	11.8871	2.826	0.100831	2.826	0.191359	2.828	0.183076	2.828	0.00907977	2.828	0.0172823	2.828	4.89616	2.828	0.0149075	2.828	0.085073	2.826	5.25418	2.826	0.00520405	2.826	0.0443176	2.827	0.45908	2.827	0.000455866	2.827	0.0558854	2.827	5.61643	2.827	0.0143339	2.827	0.128637	2.829	0.323608	2.829	0.111427	2.829	0.250903
2.83	11.5743	2.83	0.101418	2.83	0.161059	2.832	0.241922	2.832	0.00784065	2.832	0.0163033	2.832	4.95425	2.832	0.0134195	2.832	0.0820112	2.83	5.18594	2.83	0.00424599	2.83	0.0506489	2.83	0.461068	2.83	0.000439872	2.83	0.0614343	2.83	5.48518	2.83	0.0140448	2.83	0.122632	2.833	0.32574	2.833	0.122791	2.833	0.261566
2.834	10.3157	2.834	0.102329	2.834	0.138283	2.836	0.31646	2.836	0.00798308	2.836	0.0153244	2.836	5.00405	2.836	0.0141774	2.836	0.0810271	2.834	3.17298	2.834	0.00420244	2.834	0.0506489	2.834	0.480941	2.834	0.000523847	2.834	0.0598489	2.834	5.43024	2.834	0.0143339	2.834	0.120193	2.837	0.318041	2.837	0.125665	2.837	0.248127
2.838	10.2139	2.838	0.105467	2.838	0.125065	2.84	0.319075	2.84	0.00656592	2.84	0.0174705	2.84	4.75716	2.84	0.0143992	2.84	0.077692	2.837	3.17298	2.837	0.00459437	2.837	0.240582	2.838	0.284192	2.838	0.000515849	2.838	0.0558854	2.838	5.57981	2.838	0.0157552	2.838	0.106869	2.84	0.316145	2.84	0.110643	2.84	0.238797
2.842	9.3991	2.842	0.111625	2.842	0.128928	2.843	0.286383	2.843	0.00635228	2.843	0.0144207	2.844	5.392	2.844	0.0133178	2.844	0.0863305	2.841	3.10474	2.841	0.00455082	2.841	0.246913	2.842	0.312015	2.842	0.000427875	2.842	0.046373	2.842	4.95711	2.842	0.0130571	2.842	0.104805	2.844	0.297312	2.844	0.115998	2.844	0.221137
2.845	9.79194	2.845	0.110211	2.845	0.132996	2.847	0.217076	2.847	0.00653031	2.847	0.0135171	2.848	5.09118	2.848	0.0122365	2.848	0.10399	2.845	3.00239	2.845	0.0044855	2.845	0.253244	2.846	0.308041	2.846	0.000587828	2.846	0.0408241	2.846	5.28372	2.846	0.0125994	2.846	0.123758	2.848	0.288072	2.848	0.105287	2.848	0.256012
2.849	10.5122	2.849	0.11323	2.849	0.143367	2.851	0.215768	2.851	0.00681517	2.851	0.0151738	2.852	5.47084	2.852	0.0105545	2.852	0.107763	2.849	2.52473	2.849	0.00311372	2.849	0.272237	2.85	0.317977	2.85	0.000703794	2.85	0.0416168	2.85	5.31119	2.85	0.0132498	2.85	0.119067	2.852	0.267225	2.852	0.103066	2.852	0.277449
2.853	9.86469	2.853	0.111469	2.853	0.130759	2.855	0.185691	2.855	0.00689351	2.855	0.0184495	2.855	5.02479	2.855	0.0106007	2.855	0.102623	2.853	2.38827	2.853	0.00224275	2.853	0.272237	2.854	0.310028	2.854	0.000695796	2.854	0.0808554	2.854	5.14026	2.854	0.0158034	2.854	0.125728	2.856	0.262606	2.856	0.0822962	2.856	0.287889
2.857	8.78801	2.857	0.108294	2.857	0.160855	2.859	0.179153	2.859	0.00734215	2.859	0.0177718	2.859	5.19699	2.859	0.0121256	2.859	0.0978121	2.857	2.90004	2.857	0.0014371	2.857	0.259576	2.857	0.461068	2.857	0.000843754	2.857	0.100673	2.857	4.81975	2.857	0.0187425	2.857	0.125165	2.86	0.26225	2.86	0.0853007	2.86	0.277115
2.861	8.66434	2.861	0.10482	2.861	0.164719	2.863	0.171307	2.863	0.00855991	2.863	0.0171317	2.863	5.16794	2.863	0.0110997	2.863	0.0965545	2.861	3.00239	2.861	0.00141533	2.861	0.265907	2.861	0.405421	2.861	0.000843754	2.861	0.102655	2.861	4.41684	2.861	0.0202843	2.861	0.136143	2.864	0.262013	2.864	0.0856926	2.864	0.247571
2.865	8.92623	2.865	0.107731	2.865	0.172853	2.866	0.105922	2.866	0.00909402	2.866	0.0149479	2.867	5.02894	2.867	0.0127541	2.867	0.1041	2.864	3.13886	2.864	0.00195968	2.864	0.253244	2.865	0.463055	2.865	0.0010197	2.865	0.092746	2.865	4.92048	2.865	0.0211515	2.865	0.136988	2.867	0.263079	2.867	0.0952285	2.867	0.255457
2.868	9.64644	2.868	0.111229	2.868	0.17204	2.87	0.0313844	2.87	0.0101836	2.87	0.0149855	2.871	4.89409	2.871	0.0126617	2.871	0.0970466	2.868	3.24122	2.868	0.00198146	2.868	0.234251	2.869	0.447156	2.869	0.00114367	2.869	0.0931424	2.869	4.95711	2.869	0.0196579	2.869	0.150405	2.871	0.253603	2.871	0.0977105	2.871	0.264787
2.872	7.97323	2.872	0.11299	2.872	0.185055	2.874	0.0313844	2.874	0.00996283	2.874	0.0125758	2.875	4.83185	2.875	0.0120147	2.875	0.0914152	2.872	3.24122	2.872	0.00115404	2.872	0.0506489	2.873	0.45113	2.873	0.00115166	2.873	0.0852153	2.873	4.06276	2.873	0.0175861	2.873	0.157817	2.875	0.269831	2.875	0.0975798	2.875	0.259344
2.876	7.63859	2.876	0.114081	2.876	0.184241	2.878	0.0588457	2.878	0.00994146	2.878	0.013743	2.878	4.40032	2.878	0.0133825	2.878	0.0897203	2.876	3.2071	2.876	0.00241695	2.876	0.0443176	2.877	0.455105	2.877	0.00133561	2.877	0.084819	2.877	3.83688	2.877	0.0176343	2.877	0.172267	2.879	0.272082	2.879	0.0919628	2.879	0.242906
2.88	7.52946	2.88	0.11789	2.88	0.216779	2.882	0.0601534	2.882	0.0102477	2.882	0.0163786	2.882	4.5082	2.882	0.0133178	2.882	0.0840342	2.88	3.17298	2.88	0.00248227	2.88	0.0506489	2.881	0.455105	2.881	0.00144358	2.881	0.0832336	2.881	3.34544	2.881	0.0174898	2.881	0.147215	2.883	0.269476	2.883	0.0914403	2.883	0.193037
2.884	7.50036	2.884	0.120238	2.884	0.214542	2.886	0.0627688	2.886	0.0100056	2.886	0.0192025	2.886	4.15759	2.886	0.0137707	2.886	0.0871506	2.884	4.19652	2.884	0.00285243	2.884	0.424185	2.884	0.431257	2.884	0.0013636	2.884	0.105033	2.884	3.13482	2.884	0.0192725	2.884	0.149279	2.887	0.252774	2.887	0.1143	2.887	0.173711
2.888	9.44275	2.888	0.121891	2.888	0.205594	2.89	0.0693072	2.89	0.0100981	2.89	0.0170564	2.89	4.73849	2.89	0.0137707	2.89	0.0919619	2.888	4.1624	2.888	0.0028742	2.888	0.563469	2.888	0.506777	2.888	0.00158754	2.888	0.0693613	2.888	3.85519	2.888	0.0152975	2.888	0.142993	2.89	0.274451	2.89	0.126188	2.89	0.176821
2.892	9.13721	2.892	0.131067	2.892	0.213118	2.893	0.0706149	2.893	0.00851718	2.893	0.017094	2.894	4.80695	2.894	0.0123936	2.894	0.0904857	2.891	2.04708	2.891	0.00320082	2.891	0.759733	2.892	0.296117	2.892	0.00173549	2.892	0.0507329	2.892	4.07192	2.892	0.0113226	2.892	0.145526	2.894	0.253603	2.894	0.125926	2.894	0.179597
2.895	9.81377	2.895	0.131055	2.895	0.225116	2.897	0.0706149	2.897	0.00821096	2.897	0.0156256	2.898	5.07251	2.898	0.012791	2.898	0.0937662	2.895	2.0812	2.895	0.00317905	2.895	0.91168	2.896	0.244445	2.896	0.00196742	2.896	0.0519219	2.896	5.02732	2.896	0.0107203	2.896	0.146277	2.898	0.243535	2.898	0.120962	2.898	0.190482
2.899	9.35545	2.899	0.12582	2.899	0.251756	2.901	0.0902301	2.901	0.00813975	2.901	0.015362	2.902	5.03102	2.902	0.0115249	2.902	0.0832687	2.899	2.0812	2.899	0.00259114	2.899	0.943336	2.9	0.196749	2.9	0.00187545	2.9	0.0737212	2.9	5.14636	2.9	0.00970851	2.9	0.134736	2.902	0.235717	2.902	0.119656	2.902	0.172933
2.903	11.7561	2.903	0.123616	2.903	0.253586	2.905	0.132076	2.905	0.00724958	2.905	0.0157762	2.905	5.01857	2.905	0.0114325	2.905	0.0773639	2.903	2.04708	2.903	0.00252582	2.903	0.949668	2.904	0.196749	2.904	0.00160753	2.904	0.0741175	2.904	5.46992	2.904	0.011708	2.904	0.118035	2.906	0.248747	2.906	0.136638	2.906	0.180153
2.907	12.4618	2.907	0.122382	2.907	0.279413	2.909	0.181768	2.909	0.00710003	2.909	0.016341	2.909	5.28827	2.909	0.01195	2.909	0.0845809	2.907	2.04708	2.907	0.0024605	2.907	0.937005	2.907	0.232521	2.907	0.00159153	2.907	0.0638124	2.907	5.53402	2.907	0.0126957	2.907	0.122163	2.91	0.235125	2.91	0.140557	2.91	0.193037
2.911	13.8222	2.911	0.117099	2.911	0.312153	2.913	0.160845	2.913	0.00759852	2.913	0.0138183	2.913	5.18246	2.913	0.0107116	2.913	0.077692	2.911	1.97885	2.911	0.00119758	2.911	0.930674	2.911	0.198736	2.911	0.00134761	2.911	0.0915569	2.911	5.68359	2.911	0.0115876	2.911	0.119161	2.914	0.253485	2.914	0.169818	2.914	0.202477
2.915	13.684	2.915	0.113541	2.915	0.326998	2.917	0.266768	2.917	0.00703593	2.917	0.00971423	2.917	4.91069	2.917	0.0113216	2.917	0.0689441	2.914	1.94473	2.914	0.00115404	2.914	0.892687	2.915	0.208673	2.915	0.0010357	2.915	0.0919533	2.915	5.86063	2.915	0.0119248	2.915	0.125072	2.917	0.255972	2.917	0.187322	2.917	0.225135
2.919	14.0332	2.919	0.108726	2.919	0.326185	2.92	0.29946	2.92	0.00637364	2.92	0.00632554	2.921	5.07043	2.921	0.0109981	2.921	0.0667571	2.918	0.852951	2.918	0.000827425	2.918	0.500158	2.919	0.20271	2.919	0.00100771	2.919	0.0725321	2.919	5.57981	2.919	0.00975669	2.919	0.12404	2.921	0.30051	2.921	0.164592	2.921	0.230022
2.922	12.3309	2.922	0.103383	2.922	0.327812	2.924	0.379229	2.924	0.00685078	2.924	0.00583607	2.925	4.83807	2.925	0.0126339	2.925	0.0760517	2.922	0.784713	2.922	0.000849195	2.922	0.373535	2.923	0.117254	2.923	0.000815761	2.923	0.0685686	2.923	4.6244	2.923	0.0104071	2.923	0.128168	2.925	0.289494	2.925	0.169164	2.925	0.218471
2.926	12.7601	2.926	0.0956201	2.926	0.307679	2.928	0.444613	2.928	0.00705018	2.928	0.00561016	2.929	4.79866	2.929	0.0133548	2.929	0.0827767	2.926	0.750595	2.926	0.000479033	2.926	0.189933	2.927	0.166938	2.927	0.00107169	2.927	0.0796664	2.927	4.12381	2.927	0.0129848	2.927	0.142054	2.929	0.297193	2.929	0.182619	2.929	0.21725
2.93	13.1384	2.93	0.0957759	2.93	0.319881	2.932	0.447228	2.932	0.0064591	2.932	0.0056478	2.932	4.49368	2.932	0.014316	2.932	0.0876973	2.93	3.88946	2.93	0.000500807	2.93	0.145615	2.931	0.164951	2.931	0.00123564	2.931	0.0796664	2.931	3.49806	2.931	0.0138521	2.931	0.136425	2.933	0.317567	2.933	0.196858	2.933	0.215917
2.934	13.8731	2.934	0.100424	2.934	0.31439	2.936	0.424998	2.936	0.00638077	2.936	0.00557251	2.936	4.49161	2.936	0.0147966	2.936	0.0908684	2.934	4.06005	2.934	0.000500807	2.934	0.145615	2.934	0.166938	2.934	0.00120365	2.934	0.116131	2.934	3.38207	2.934	0.013563	2.934	0.13361	2.937	0.32882	2.937	0.191371	2.937	0.210363
2.938	10.8832	2.938	0.0998609	2.938	0.321507	2.94	0.419767	2.94	0.00623834	2.94	0.0047065	2.94	4.41692	2.94	0.0142698	2.94	0.0936021	2.938	4.19652	2.938	0.000500807	2.938	0.151947	2.938	0.166938	2.938	0.00158754	2.938	0.119301	2.938	2.89674	2.938	0.0118767	2.938	0.133047	2.941	0.335453	2.941	0.19098	2.941	0.209475
2.942	10.8977	2.942	0.0997051	2.942	0.297308	2.943	0.368767	2.943	0.00611727	2.943	0.00357695	2.944	4.30489	2.944	0.0148151	2.944	0.0987415	2.941	4.23064	2.941	0.00119758	2.941	0.158278	2.942	0.127191	2.942	0.00195543	2.942	0.143875	2.942	3.00662	2.942	0.0126476	2.942	0.130701	2.944	0.346469	2.944	0.207047	2.944	0.199034
2.945	9.45002	2.945	0.10052	2.945	0.245452	2.947	0.45769	2.947	0.00537665	2.947	0.00673972	2.948	4.5331	2.948	0.0141127	2.948	0.10317	2.945	4.33299	2.945	0.00124113	2.945	0.158278	2.946	0.20271	2.946	0.00215537	2.946	0.117716	2.946	3.75141	2.946	0.0143821	2.946	0.122914	2.948	0.350496	2.948	0.175043	2.948	0.184707
2.949	9.53005	2.949	0.099202	2.949	0.237318	2.951	0.354383	2.951	0.00511316	2.951	0.0083211	2.952	4.65343	2.952	0.0147781	2.952	0.101749	2.949	4.26476	2.949	0.00128468	2.949	0.170939	2.95	0.212647	2.95	0.00217137	2.95	0.129607	2.95	3.70257	2.95	0.012238	2.95	0.122726	2.952	0.348364	2.952	0.183664	2.952	0.182374
2.953	8.94078	2.953	0.0960035	2.953	0.224506	2.955	0.325614	2.955	0.00534104	2.955	0.0056478	2.955	4.38373	2.955	0.015499	2.955	0.102951	2.953	4.1624	2.953	0.00132823	2.953	0.158278	2.954	0.216622	2.954	0.00224734	2.954	0.154577	2.954	3.93761	2.954	0.0116598	2.954	0.116815	2.956	0.308801	2.956	0.190457	2.956	0.205143
2.957	9.42092	2.957	0.0912117	2.957	0.220439	2.959	0.281152	2.959	0.00500634	2.959	0.0107685	2.959	4.46049	2.959	0.0150554	2.959	0.0876427	2.957	5.97066	2.957	0.00130646	2.957	0.151947	2.957	0.216622	2.957	0.00215137	2.957	0.164485	2.957	3.84604	2.957	0.0141653	2.957	0.114751	2.96	0.284874	2.96	0.193984	2.96	0.222137
2.961	9.83559	2.961	0.0862043	2.961	0.26111	2.963	0.274614	2.963	0.00601045	2.963	0.0117851	2.963	4.31941	2.963	0.0149907	2.963	0.0891735	2.961	5.93654	2.961	0.00135001	2.961	0.145615	2.961	0.168925	2.961	0.0017195	2.961	0.146253	2.961	3.76362	2.961	0.0157552	2.961	0.0935457	2.964	0.276109	2.964	0.186277	2.964	0.230578
2.965	8.46064	2.965	0.0858928	2.965	0.265178	2.967	0.278537	2.967	0.00747746	2.967	0.0123499	2.967	4.24265	2.967	0.0144454	2.967	0.0842529	2.965	3.99181	2.965	0.00132823	2.965	0.0569789	2.965	0.170913	2.965	0.00145957	2.965	0.143875	2.965	4.00476	2.965	0.0162611	2.965	0.0912939	2.967	0.27066	2.967	0.178047	2.967	0.228134
2.969	7.83501	2.969	0.0749316	2.969	0.236301	2.97	0.278537	2.97	0.00795459	2.97	0.0156633	2.971	4.32564	2.971	0.0144916	2.971	0.0901577	2.968	4.09417	2.968	0.00126291	2.968	0.0696415	2.969	0.166938	2.969	0.00143558	2.969	0.0852153	2.969	4.02002	2.969	0.0170321	2.969	0.107526	2.971	0.237376	2.971	0.183403	2.971	0.223469
2.972	7.93686	2.972	0.0687023	2.972	0.234877	2.974	0.236691	2.974	0.00831066	2.974	0.0158139	2.975	3.99162	2.975	0.0157115	2.975	0.095297	2.972	4.1624	2.972	0.00121936	2.972	0.0569789	2.973	0.272268	2.973	0.00106369	2.973	0.0907642	2.973	4.83502	2.973	0.0168393	2.973	0.105556	2.975	0.223161	2.975	0.183534	2.975	0.220248
2.976	9.15903	2.976	0.0613349	2.976	0.251959	2.978	0.356998	2.978	0.00848158	2.978	0.0157009	2.979	4.34638	2.979	0.0144823	2.979	0.087916	2.976	4.19652	2.976	0.000522582	2.976	0.0506489	2.977	0.272268	2.977	0.0010237	2.977	0.0661905	2.977	5.15552	2.977	0.0173934	2.977	0.10077	2.979	0.223043	2.979	0.164201	2.979	0.211252
2.98	9.73374	2.98	0.0515477	2.98	0.275752	2.982	0.26546	2.982	0.00884477	2.982	0.0125758	2.982	4.10572	2.982	0.0150184	2.982	0.0860024	2.98	4.09417	2.98	0.00091452	2.98	0.272237	2.981	0.242458	2.981	0.000831757	2.981	0.0883861	2.981	4.5542	2.981	0.0204529	2.981	0.0975803	2.983	0.212619	2.983	0.169948	2.983	0.219471
2.984	8.59159	2.984	0.0456538	2.984	0.254806	2.986	0.268075	2.986	0.00893022	2.986	0.0108061	2.986	4.17211	2.986	0.0142975	2.986	0.0868772	2.984	4.02593	2.984	0.00091452	2.984	0.272237	2.984	0.226559	2.984	0.00109568	2.984	0.08363	2.984	4.31305	2.984	0.0202602	2.984	0.107244	2.987	0.221385	2.987	0.154012	2.987	0.224802
2.988	9.21723	2.988	0.0441563	2.988	0.259077	2.99	0.26546	2.99	0.010034	2.99	0.0131782	2.99	4.03934	2.99	0.0146672	2.99	0.0839795	2.988	3.88946	2.988	0.00117581	2.988	0.2849	2.988	0.228546	2.988	0.00131162	2.988	0.0586598	2.988	4.22759	2.988	0.021537	2.988	0.114375	2.991	0.244246	2.991	0.15584	2.991	0.202589
2.992	9.47912	2.992	0.0428865	2.992	0.266804	2.993	0.235383	2.993	0.00959251	2.993	0.0083211	2.994	4.15966	2.994	0.0138724	2.994	0.0864945	2.991	1.87649	2.991	0.00119758	2.991	0.297562	2.992	0.226559	2.992	0.0013556	2.992	0.0495438	2.992	5.02427	2.992	0.0196579	2.992	0.117003	2.994	0.257986	2.994	0.152705	2.994	0.202144
2.996	8.94078	2.996	0.0389572	2.996	0.245045	2.997	0.184384	2.997	0.00836763	2.997	0.0174705	2.998	4.47709	2.998	0.0144916	2.998	0.0750676	2.995	1.77414	2.995	0.00121936	2.995	0.291231	2.996	0.270281	2.996	0.00125163	2.996	0.0495438	2.996	5.80568	2.996	0.0169116	2.996	0.119161	2.998	0.281913	2.998	0.173345	2.998	0.188261
2.999	9.15903	2.999	0.0328836	2.999	0.219829	3.001	0.179153	3.001	0.00764837	3.001	0.0176588	3.002	4.68662	3.002	0.0149537	3.002	0.0815192	2.999	0.682363	2.999	0.00124113	2.999	0.303893	3	0.327914	3	0.00115166	3	0.0495438	3	5.99493	3	0.0173452	3	0.121412	3.002	0.299207	3.002	0.165899	3.002	0.193925
3.003	8.50429	3.003	0.0324404	3.003	0.219016	3.005	0.172614	3.005	0.0075914	3.005	0.0188637	3.005	4.43559	3.005	0.0161829	3.005	0.0763251	3.003	0.716476	3.003	0.00121936	3.003	0.291231	3.004	0.32394	3.004	0.00117966	3.004	0.0479584	3.004	5.53707	3.004	0.0206697	3.004	0.103585	3.006	0.328938	3.006	0.160543	3.006	0.205921
3.007	9.82104	3.007	0.03268	3.007	0.210271	3.009	0.164768	3.009	0.00687926	3.009	0.0192778	3.009	4.67625	3.009	0.0144823	3.009	0.0744115	3.007	0.716476	3.007	0.00202501	3.007	0.2849	3.008	0.214635	3.008	0.00139959	3.008	0.078081	3.008	5.40582	3.008	0.0210311	3.008	0.101052	3.01	0.33107	3.01	0.143692	3.01	0.208586
3.011	8.78801	3.011	0.0335545	3.011	0.209254	3.013	0.0849995	3.013	0.00769822	3.013	0.0194661	3.013	3.93975	3.013	0.0161367	3.013	0.0912512	3.011	0.716476	3.011	0.00202501	3.011	0.2849	3.011	0.216622	3.011	0.00123964	3.011	0.0895752	3.011	5.30814	3.011	0.0195134	3.011	0.100114	3.014	0.315435	3.014	0.165768	3.014	0.21314
3.015	9.62462	3.015	0.0334227	3.015	0.192376	3.017	0.202691	3.017	0.0073564	3.017	0.0196544	3.017	3.84432	3.017	0.0158594	3.017	0.0872053	3.015	0.750595	3.015	0.00209033	3.015	0.0569789	3.015	0.220597	3.015	0.00142358	3.015	0.120887	3.015	5.52486	3.015	0.0152012	3.015	0.0915753	3.018	0.318396	3.017	0.169948	3.017	0.216583
3.019	9.41365	3.019	0.0312185	3.019	0.183225	3.02	0.21446	3.02	0.00843173	3.02	0.0228548	3.021	3.7966	3.021	0.0141774	3.021	0.0832141	3.018	0.818832	3.018	0.00215565	3.018	0.0569789	3.019	0.224572	3.019	0.00124364	3.019	0.135155	3.019	5.64696	3.019	0.0156348	3.019	0.0791902	3.021	0.319225	3.021	0.183795	3.021	0.205032
3.022	8.51157	3.022	0.0289304	3.022	0.184038	3.024	0.220999	3.024	0.00919371	3.024	0.0214993	3.025	3.76756	3.025	0.0136228	3.025	0.0842529	3.022	0.818832	3.022	0.00193791	3.022	0.0569789	3.023	0.222584	3.023	0.00095572	3.023	0.134759	3.023	5.61033	3.023	0.0157552	3.023	0.0832247	3.025	0.312355	3.025	0.181052	3.025	0.190371
3.026	8.68616	3.026	0.026283	3.026	0.156788	3.028	0.218383	3.028	0.00912962	3.028	0.0210098	3.029	3.68042	3.029	0.0161367	3.029	0.0875333	3.026	0.88707	3.026	0.00330969	3.026	0.0633102	3.027	0.218609	3.027	0.000931728	3.027	0.148631	3.027	4.86554	3.027	0.0141171	3.027	0.0835062	3.029	0.348601	3.029	0.188236	3.029	0.197479
3.03	8.0678	3.03	0.0291101	3.03	0.134012	3.032	0.219691	3.032	0.0102121	3.032	0.0136677	3.032	3.7966	3.032	0.0175138	3.032	0.0967186	3.03	0.88707	3.03	0.00330969	3.03	0.0696415	3.031	0.260344	3.031	0.00085575	3.031	0.156162	3.031	4.08107	3.031	0.0125271	3.031	0.103491	3.033	0.349075	3.033	0.165376	3.033	0.21003
3.034	7.54401	3.034	0.0272054	3.034	0.139096	3.036	0.290306	3.036	0.0105397	3.036	0.0137053	3.036	3.83187	3.036	0.0176524	3.036	0.0886815	3.034	0.921189	3.034	0.00335324	3.034	0.0569789	3.034	0.206685	3.034	0.0010317	3.034	0.189059	3.034	3.5408	3.034	0.00985305	3.034	0.102365	3.037	0.325977	3.037	0.170601	3.037	0.217805
3.038	8.20602	3.038	0.0266304	3.038	0.150281	3.04	0.290306	3.04	0.0100625	3.04	0.0117851	3.04	4.22605	3.04	0.0182901	3.04	0.0850183	3.038	0.88707	3.038	0.00335324	3.038	0.0506489	3.038	0.262331	3.038	0.000979714	3.038	0.195401	3.038	4.0536	3.038	0.00621537	3.038	0.102459	3.041	0.316619	3.041	0.168381	3.041	0.232466
3.042	7.00567	3.042	0.0236355	3.042	0.146824	3.044	0.286383	3.044	0.011031	3.044	0.0157762	3.044	4.13892	3.044	0.018937	3.044	0.0847996	3.042	0.88707	3.042	0.00248227	3.042	0.0569789	3.042	0.266306	3.042	0.000843754	3.042	0.155369	3.042	3.7392	3.042	0.00722718	3.042	0.10002	3.044	0.326214	3.044	0.207439	3.044	0.228023
3.046	7.15845	3.046	0.0191552	3.046	0.121201	3.047	0.247152	3.047	0.0110738	3.047	0.01796	3.048	4.29867	3.048	0.018632	3.048	0.0650076	3.045	0.88707	3.045	0.00248227	3.045	0.0569789	3.046	0.292142	3.046	0.000695796	3.046	0.140704	3.046	3.49806	3.046	0.00638401	3.046	0.111748	3.048	0.327398	3.048	0.206916	3.048	0.231911
3.049	6.39459	3.049	0.019814	3.049	0.122218	3.051	0.133384	3.051	0.0113088	3.051	0.0173952	3.052	4.29659	3.052	0.0205267	3.052	0.0667571	3.049	0.88707	3.049	0.00200323	3.049	0.0443176	3.05	0.246433	3.05	0.000595826	3.05	0.115338	3.05	3.53164	3.05	0.00717899	3.05	0.118879	3.052	0.325858	3.052	0.210574	3.052	0.219693
3.053	7.92231	3.053	0.0216828	3.053	0.130759	3.055	0.132076	3.055	0.010269	3.055	0.0138183	3.056	4.42522	3.056	0.0226893	3.056	0.0740835	3.053	0.852951	3.053	0.00195968	3.053	0.0506489	3.054	0.314003	3.054	0.00061582	3.054	0.0990876	3.054	3.67205	3.054	0.00684173	3.054	0.125916	3.056	0.333795	3.056	0.21384	3.056	0.233688
3.057	7.98778	3.057	0.0190114	3.057	0.130555	3.059	0.171307	3.059	0.00895159	3.059	0.0138559	3.059	4.47501	3.059	0.022523	3.059	0.0719512	3.057	2.62709	3.057	0.00187259	3.057	0.0569789	3.058	0.469017	3.058	0.000619818	3.058	0.0978985	3.058	3.89487	3.058	0.00652855	3.058	0.125635	3.06	0.339599	3.06	0.222722	3.06	0.258456
3.061	6.95475	3.061	0.0200177	3.061	0.136859	3.063	0.203999	3.063	0.00954978	3.063	0.0161527	3.063	4.62231	3.063	0.020998	3.063	0.0708577	3.061	2.69533	3.061	0.00145888	3.061	0.0569789	3.061	0.474979	3.061	0.000619818	3.061	0.084819	3.061	4.04444	3.061	0.00737172	3.061	0.135299	3.064	0.301576	3.064	0.222853	3.064	0.235132
3.065	8.06053	3.065	0.0178015	3.065	0.133402	3.067	0.202691	3.067	0.00929342	3.067	0.0134418	3.067	4.29452	3.067	0.0188261	3.067	0.0716778	3.065	2.79768	3.065	0.00154598	3.065	0.0569789	3.065	0.387535	3.065	0.000635814	3.065	0.0764956	3.065	4.30085	3.065	0.00905806	3.065	0.127793	3.068	0.296009	3.068	0.222984	3.068	0.238908
3.069	9.01353	3.069	0.0196583	3.069	0.139096	3.07	0.134691	3.07	0.00931478	3.07	0.0139689	3.071	4.34846	3.071	0.0184657	3.071	0.0724979	3.068	2.86592	3.068	0.00154598	3.068	0.183602	3.069	0.427282	3.069	0.000679802	3.069	0.0412204	3.069	4.8747	3.069	0.00956397	3.069	0.144775	3.071	0.290678	3.071	0.226641	3.071	0.225246
3.073	8.78074	3.073	0.0188317	3.073	0.148451	3.074	0.14123	3.074	0.0108672	3.074	0.0118604	3.075	4.44804	3.075	0.018059	3.075	0.0738101	3.072	2.86592	3.072	0.00241695	3.072	0.360873	3.073	0.379586	3.073	0.0006838	3.073	0.0325007	3.073	4.4382	3.073	0.0109612	3.073	0.159694	3.075	0.290797	3.075	0.225596	3.075	0.198257
3.076	8.56249	3.076	0.0195625	3.076	0.14296	3.078	0.142538	3.078	0.0103972	3.078	0.00809519	3.079	4.77998	3.079	0.0177356	3.079	0.0716231	3.076	2.86592	3.076	0.00248227	3.076	0.379866	3.077	0.375611	3.077	0.000623817	3.077	0.0309154	3.077	4.33442	3.077	0.0135148	3.077	0.176114	3.079	0.28061	3.079	0.187844	3.079	0.195147
3.08	7.83501	3.08	0.0198739	3.08	0.128522	3.082	0.125538	3.082	0.00910826	3.082	0.00809519	3.082	4.96255	3.082	0.0168853	3.082	0.0811911	3.08	2.79768	3.08	0.00250404	3.08	0.392529	3.081	0.399459	3.081	0.000831757	3.081	0.0301226	3.081	4.21843	3.081	0.0142616	3.081	0.176677	3.083	0.290205	3.083	0.171777	3.083	0.197257
3.084	6.86745	3.084	0.0186281	3.084	0.147637	3.086	0.125538	3.086	0.00888037	3.086	0.00858467	3.086	5.21773	3.086	0.0170979	3.086	0.0837061	3.084	2.79768	3.084	0.00248227	3.084	0.405191	3.085	0.409396	3.085	0.000979714	3.085	0.0103051	3.085	3.84298	3.085	0.0151048	3.085	0.185027	3.087	0.28748	3.087	0.165637	3.087	0.206254
3.088	6.27819	3.088	0.0189994	3.088	0.130555	3.09	0.121615	3.09	0.0092222	3.09	0.00847171	3.09	4.91069	3.09	0.0171718	3.09	0.0813005	3.088	2.66121	3.088	0.00248227	3.088	0.39886	3.088	0.333876	3.088	0.000919731	3.088	0.0210065	3.088	3.4248	3.088	0.0152012	3.088	0.17799	3.091	0.279307	3.091	0.169948	3.091	0.186706
3.092	6.29274	3.092	0.0206406	3.092	0.123641	3.094	0.0810763	3.094	0.00836051	3.094	0.00775632	3.094	4.79036	3.094	0.019011	3.094	0.0816285	3.092	0.921189	3.092	0.00241695	3.092	0.39886	3.092	0.230534	3.092	0.000931728	3.092	0.0217992	3.092	3.53164	3.092	0.014093	3.092	0.170015	3.094	0.27682	3.094	0.189673	3.094	0.170823
3.096	7.00567	3.096	0.0203771	3.096	0.145197	3.097	0.0679994	3.097	0.00787626	3.097	0.00545955	3.098	4.46049	3.098	0.0184195	3.098	0.0848543	3.095	0.921189	3.095	0.00145888	3.095	0.386197	3.096	0.232521	3.096	0.0013556	3.096	0.0233847	3.096	3.9834	3.096	0.0144544	3.096	0.164667	3.098	0.295772	3.098	0.185362	3.098	0.168046
3.099	6.40186	3.099	0.0190474	3.099	0.143163	3.101	0.0693072	3.101	0.00946433	3.101	0.00771867	3.102	4.56215	3.102	0.0196672	3.102	0.077856	3.099	0.88707	3.099	0.0014371	3.099	0.379866	3.1	0.234508	3.1	0.00146357	3.1	0.0273482	3.1	4.35274	3.1	0.0134185	3.1	0.151625	3.102	0.317448	3.102	0.191502	3.102	0.170712
3.103	6.0454	3.103	0.0168911	3.103	0.14113	3.105	0.0693072	3.105	0.00906553	3.105	0.00707859	3.106	4.77168	3.106	0.0194638	3.106	0.0887908	3.103	0.852951	3.103	0.00139355	3.103	0.240582	3.104	0.254382	3.104	0.00131561	3.104	0.0269518	3.104	3.66289	3.104	0.0131535	3.104	0.13361	3.106	0.333558	3.106	0.190588	3.106	0.192259
3.107	6.05995	3.107	0.0167473	3.107	0.120997	3.109	0.0640765	3.109	0.00868098	3.109	0.00873528	3.109	4.55177	3.109	0.0190479	3.109	0.0919073	3.107	1.39884	3.107	0.000587906	3.107	0.0696415	3.108	0.254382	3.108	0.00134761	3.108	0.0297263	3.108	4.25506	3.108	0.010913	3.108	0.133047	3.11	0.336874	3.11	0.19307	3.11	0.21725
3.111	6.28547	3.111	0.016328	3.111	0.132996	3.113	0.0679994	3.113	0.00883052	3.113	0.00862232	3.113	4.57874	3.113	0.021072	3.113	0.0956251	3.111	2.18355	3.111	0.00104516	3.111	0.0759727	3.111	0.312015	3.111	0.00131561	3.111	0.0479584	3.111	4.73734	3.111	0.00713082	3.111	0.111561	3.114	0.339599	3.114	0.209398	3.114	0.243684
3.115	6.78743	3.115	0.0156212	3.115	0.138486	3.117	0.0693072	3.117	0.0102975	3.117	0.00651381	3.117	4.51443	3.117	0.0221071	3.117	0.101694	3.115	2.25179	3.115	0.00106694	3.115	0.0759727	3.115	0.298104	3.115	0.00109568	3.115	0.0543	3.115	5.37224	3.115	0.00821489	3.115	0.122726	3.118	0.318988	3.118	0.220632	3.118	0.236242
3.119	7.50036	3.119	0.0160525	3.119	0.118354	3.121	0.162153	3.121	0.0104969	3.121	0.00749276	3.121	4.13684	3.121	0.0220424	3.121	0.107271	3.118	2.28591	3.118	0.00113226	3.118	0.0696415	3.119	0.417345	3.119	0.00085575	3.119	0.0459766	3.119	5.43329	3.119	0.00963624	3.119	0.129012	3.121	0.312118	3.121	0.210182	3.121	0.235687
3.123	8.03143	3.123	0.0137524	3.123	0.130555	3.124	0.168691	3.124	0.0107035	3.124	0.00753041	3.125	4.60156	3.125	0.0215063	3.125	0.117768	3.122	2.32003	3.122	0.00111049	3.122	0.265907	3.123	0.425295	3.123	0.00109968	3.123	0.0364642	3.123	5.79347	3.123	0.0110094	3.123	0.145807	3.125	0.293166	3.125	0.196205	3.125	0.261899
3.126	8.72254	3.126	0.0126383	3.126	0.140316	3.128	0.169999	3.128	0.0116648	3.128	0.00632554	3.129	4.84845	3.129	0.018632	3.129	0.122579	3.126	2.35415	3.126	0.00111049	3.126	0.272237	3.127	0.385548	3.127	0.00108368	3.127	0.037257	3.127	5.36919	3.127	0.0109371	3.127	0.154064	3.129	0.304182	3.129	0.165376	3.129	0.263676
3.13	8.08235	3.13	0.0131894	3.13	0.113067	3.132	0.150384	3.132	0.0121064	3.132	0.00673972	3.133	5.01234	3.133	0.0183363	3.133	0.114324	3.13	3.24122	3.13	0.00113226	3.13	0.2849	3.131	0.385548	3.131	0.000911734	3.131	0.0507329	3.131	4.56335	3.131	0.0100458	3.131	0.145526	3.133	0.291863	3.133	0.152705	3.133	0.281669
3.134	7.35487	3.134	0.0136446	3.134	0.103102	3.136	0.295537	3.136	0.00989873	3.136	0.00553485	3.136	4.94388	3.136	0.0178927	3.136	0.113011	3.134	3.24122	3.134	0.00111049	3.134	0.2849	3.135	0.379586	3.135	0.000971716	3.135	0.0574708	3.135	4.21233	3.135	0.00966033	3.135	0.150217	3.137	0.271371	3.137	0.148525	3.137	0.28278
3.138	6.9111	3.138	0.0129019	3.138	0.108796	3.14	0.47469	3.14	0.0102548	3.14	0.0101661	3.14	4.48538	3.14	0.0183178	3.14	0.107271	3.138	3.24122	3.138	0.00111049	3.138	0.278568	3.138	0.327914	3.138	0.00108768	3.138	0.0717394	3.138	4.32221	3.138	0.0122862	3.138	0.160914	3.141	0.28677	3.141	0.150093	3.141	0.260566
3.142	7.18027	3.142	0.0129019	3.142	0.117744	3.144	0.489074	3.144	0.00968509	3.144	0.00881058	3.144	4.84845	3.144	0.0177633	3.144	0.110114	3.142	2.72944	3.142	0.00104516	3.142	0.291231	3.142	0.319965	3.142	0.0013676	3.142	0.0745138	3.142	3.60795	3.142	0.0131294	3.142	0.162321	3.145	0.283453	3.145	0.159759	3.145	0.235798
3.146	7.00567	3.146	0.0126982	3.146	0.111033	3.147	0.49169	3.147	0.00979903	3.147	0.00881058	3.148	4.62853	3.148	0.0166265	3.148	0.106615	3.145	1.94473	3.145	0.000587906	3.145	0.272237	3.146	0.32394	3.146	0.00151156	3.146	0.0570745	3.146	3.30576	3.146	0.0136112	3.146	0.175551	3.148	0.299918	3.148	0.149178	3.148	0.232466
3.15	6.57646	3.15	0.0123868	3.15	0.152111	3.151	0.507382	3.151	0.00939312	3.151	0.010392	3.152	4.89616	3.152	0.0150184	3.152	0.0930007	3.149	1.97885	3.149	0.000587906	3.149	0.259576	3.15	0.280218	3.15	0.00217137	3.15	0.0507329	3.15	3.02189	3.15	0.012768	3.15	0.145057	3.152	0.310697	3.152	0.163939	3.152	0.232022
3.153	6.23454	3.153	0.011081	3.153	0.163702	3.155	0.415844	3.155	0.00969221	3.155	0.00903649	3.156	5.40445	3.156	0.013133	3.156	0.0898843	3.153	1.87649	3.153	0.000653227	3.153	0.253244	3.154	0.149052	3.154	0.00267522	3.154	0.0499402	3.154	3.37597	3.154	0.0110817	3.154	0.129388	3.156	0.338651	3.156	0.181836	3.156	0.234576
3.157	4.92507	3.157	0.0112248	3.157	0.155161	3.159	0.410613	3.159	0.0104328	3.159	0.0111827	3.159	4.9833	3.159	0.0122365	3.159	0.0792775	3.157	1.84238	3.157	0.000631456	3.157	0.0886352	3.158	0.153026	3.158	0.00245928	3.158	0.0515255	3.158	2.95168	3.158	0.00999759	3.158	0.105368	3.16	0.330715	3.16	0.169818	3.16	0.200034
3.161	4.18304	3.161	0.012255	3.161	0.154958	3.163	0.414536	3.163	0.0103118	3.163	0.0115968	3.163	4.68248	3.163	0.0134288	3.163	0.0782387	3.161	1.77414	3.161	0.0014371	3.161	0.0886352	3.162	0.149052	3.162	0.00246328	3.162	0.0499402	3.162	3.15314	3.162	0.0116839	3.162	0.0927013	3.164	0.315553	3.164	0.179223	3.164	0.181819
3.165	4.8305	3.165	0.0114164	3.165	0.153535	3.167	0.460305	3.167	0.0109527	3.167	0.0108061	3.167	4.90861	3.167	0.0138539	3.167	0.0800976	3.165	0.88707	3.165	0.00145888	3.165	0.0949665	3.165	0.147065	3.165	0.00243529	3.165	0.0340862	3.165	3.5408	3.165	0.0119008	3.165	0.0989877	3.168	0.326451	3.168	0.194637	3.168	0.171934
3.169	5.52888	3.169	0.0108893	3.169	0.148451	3.171	0.337383	3.171	0.0121989	3.171	0.00952597	3.171	4.99575	3.171	0.0123474	3.171	0.0934381	3.169	2.21767	3.169	0.0015242	3.169	0.101298	3.169	0.21066	3.169	0.00225534	3.169	0.0221956	3.169	3.58353	3.169	0.0114189	3.169	0.111936	3.171	0.312592	3.171	0.19111	3.171	0.166825
3.173	5.73985	3.173	0.0105539	3.173	0.127302	3.174	0.172614	3.174	0.0119141	3.174	0.00545955	3.175	5.15964	3.175	0.0119223	3.175	0.080207	3.172	2.32003	3.172	0.00154598	3.172	0.113959	3.173	0.20271	3.173	0.00207939	3.173	0.0297263	3.173	3.4187	3.173	0.00876898	3.173	0.100958	3.175	0.283927	3.175	0.187583	3.175	0.162937
3.176	4.97599	3.176	0.00921221	3.176	0.138079	3.178	0.172614	3.178	0.0120992	3.178	0.00594903	3.179	4.89201	3.179	0.0124953	3.179	0.0768172	3.176	2.32003	3.176	0.00158952	3.176	0.107629	3.177	0.234508	3.177	0.00174349	3.177	0.0253664	3.177	3.63542	3.177	0.00915443	3.177	0.0997383	3.179	0.283808	3.179	0.17243	3.179	0.175599
3.18	4.33581	3.18	0.0109492	3.18	0.134622	3.182	0.173922	3.182	0.0119639	3.182	0.00594903	3.183	4.81733	3.183	0.01195	3.183	0.0722792	3.18	3.27534	3.18	0.00154598	3.18	0.12029	3.181	0.166938	3.181	0.00153155	3.181	0.0261591	3.181	3.60184	3.181	0.0081908	3.181	0.102178	3.183	0.259289	3.183	0.162372	3.183	0.194703
3.184	4.40128	3.184	0.0119316	3.184	0.0965946	3.186	0.17523	3.186	0.0117788	3.186	0.00598667	3.186	4.5497	3.186	0.0126339	3.186	0.0738648	3.184	3.37769	3.184	0.00154598	3.184	0.113959	3.185	0.168925	3.185	0.0010357	3.185	0.047562	3.185	3.80941	3.185	0.00934715	3.185	0.107901	3.187	0.248036	3.187	0.141732	3.187	0.195147
3.188	4.4813	3.188	0.0115362	3.188	0.0988315	3.19	0.172614	3.19	0.0112233	3.19	0.00628789	3.19	4.19493	3.19	0.0130221	3.19	0.072662	3.188	3.4118	3.188	0.00217743	3.188	0.12029	3.188	0.168925	3.188	0.000803765	3.188	0.0772884	3.188	3.78499	3.188	0.00761263	3.188	0.107807	3.191	0.252893	3.191	0.136246	3.191	0.177265
3.192	6.11814	3.192	0.0127102	3.192	0.118354	3.194	0.169999	3.194	0.0100696	3.194	0.00421703	3.194	4.27999	3.194	0.0130776	3.194	0.0667025	3.192	3.44592	3.192	0.00272178	3.192	0.0949665	3.192	0.27823	3.192	0.0010117	3.192	0.0943314	3.192	4.17875	3.192	0.00816671	3.192	0.119911	3.195	0.273977	3.195	0.148133	3.195	0.170157
3.196	6.11814	3.196	0.0123269	3.196	0.120591	3.198	0.151691	3.198	0.00955691	3.198	0.00380286	3.198	4.51443	3.198	0.0142236	3.198	0.0640781	3.195	3.34357	3.195	0.00198146	3.195	0.0886352	3.196	0.282205	3.196	0.00122764	3.196	0.0963132	3.196	4.07497	3.196	0.00751627	3.196	0.13483	3.198	0.279662	3.198	0.150485	3.198	0.177931
3.2	5.68893	3.2	0.0133571	3.2	0.166346	3.201	0.142538	3.201	0.00775519	3.201	0.0037652	3.202	4.13684	3.202	0.0138169	3.202	0.0682333	3.199	4.12829	3.199	0.00206856	3.199	0.082304	3.2	0.282205	3.2	0.0010277	3.2	0.119698	3.2	4.14823	3.2	0.00717899	3.2	0.126573	3.202	0.293521	3.202	0.139512	3.202	0.187928
3.203	5.63073	3.203	0.0147467	3.203	0.183631	3.205	0.137307	3.205	0.00633092	3.205	0.00365225	3.206	4.12647	3.206	0.0147226	3.206	0.0553302	3.203	2.79768	3.203	0.00204678	3.203	0.0759727	3.204	0.24047	3.204	0.0010357	3.204	0.136741	3.204	3.68426	3.204	0.00997351	3.204	0.110435	3.206	0.312118	3.206	0.153358	3.206	0.172045
3.207	6.02357	3.207	0.0160645	3.207	0.195833	3.209	0.152999	3.209	0.0063594	3.209	0.00331338	3.21	4.0746	3.21	0.0145286	3.21	0.0560957	3.207	2.8318	3.207	0.00204678	3.207	0.0696415	3.208	0.337851	3.208	0.00120765	3.208	0.117716	3.208	3.69647	3.208	0.0128162	3.208	0.114282	3.21	0.316856	3.21	0.167074	3.21	0.186817
3.211	6.64921	3.211	0.0167593	3.211	0.200103	3.213	0.19746	3.213	0.00666562	3.213	0.00628789	3.213	3.89619	3.213	0.0145748	3.213	0.051339	3.211	2.8318	3.211	0.00357098	3.211	0.0633102	3.212	0.308041	3.212	0.00122764	3.212	0.11732	3.212	3.64152	3.212	0.0134425	3.212	0.107526	3.214	0.323963	3.214	0.159367	3.214	0.204699
3.215	7.55129	3.215	0.0153697	3.215	0.191766	3.217	0.200076	3.217	0.00601758	3.217	0.00692797	3.217	3.90863	3.217	0.0141681	3.217	0.0514484	3.215	1.87649	3.215	0.00365808	3.215	0.0633102	3.215	0.310028	3.215	0.00124764	3.215	0.114942	3.215	3.76057	3.215	0.0150084	3.215	0.0937334	3.218	0.308328	3.218	0.185624	3.218	0.164936
3.219	7.61676	3.219	0.0149384	3.219	0.181394	3.221	0.185691	3.221	0.0052271	3.221	0.00553485	3.221	3.90033	3.221	0.0127541	3.221	0.053362	3.219	1.87649	3.219	0.00431131	3.219	0.0569789	3.219	0.433245	3.219	0.00105169	3.219	0.0986912	3.219	3.55911	3.219	0.0143821	3.219	0.0909186	3.222	0.296482	3.222	0.189543	3.222	0.194036
3.223	7.63859	3.223	0.0175499	3.223	0.161465	3.224	0.237999	3.224	0.00536953	3.224	0.00534659	3.225	3.90241	3.225	0.0120886	3.225	0.0542368	3.222	2.21767	3.222	0.0036363	3.222	0.0569789	3.223	0.532613	3.223	0.000811763	3.223	0.0693613	3.223	3.14703	3.223	0.0144303	3.223	0.0865087	3.225	0.289139	3.225	0.193461	3.225	0.21625
3.227	7.78408	3.227	0.0180531	3.227	0.166143	3.228	0.262845	3.228	0.00529119	3.228	0.00903649	3.229	3.87336	3.229	0.0117467	3.229	0.0523778	3.226	2.21767	3.226	0.00317905	3.226	0.0506489	3.227	0.42927	3.227	0.000595826	3.227	0.0507329	3.227	3.06157	3.227	0.0162371	3.227	0.0746864	3.229	0.294587	3.229	0.176349	3.229	0.25679
3.23	8.48247	3.23	0.0176577	3.23	0.164719	3.232	0.260229	3.232	0.00576833	3.232	0.0092624	3.233	3.58914	3.233	0.0115249	3.233	0.0514484	3.23	2.25179	3.23	0.00442018	3.23	0.0633102	3.231	0.435232	3.231	0.000571833	3.231	0.0804592	3.231	3.06767	3.231	0.015683	3.231	0.0790025	3.233	0.287836	3.233	0.169164	3.233	0.262899
3.234	8.89713	3.234	0.0177536	3.234	0.132996	3.236	0.247152	3.236	0.00627395	3.236	0.0101284	3.236	3.46051	3.236	0.0130129	3.236	0.0476212	3.234	1.39884	3.234	0.00442018	3.234	0.0696415	3.235	0.582297	3.235	0.000559836	3.235	0.0669832	3.235	2.89674	3.235	0.0195616	3.235	0.0759062	3.237	0.261658	3.237	0.182227	3.237	0.245794
3.238	8.65707	3.238	0.0176697	3.238	0.117947	3.24	0.226229	3.24	0.00618137	3.24	0.0136677	3.24	4.13892	3.24	0.0159149	3.24	0.0503002	3.238	1.43296	3.238	0.0043984	3.238	0.0759727	3.239	0.56441	3.239	0.000555837	3.239	0.055489	3.239	3.68731	3.239	0.0170561	3.239	0.0703704	3.241	0.26	3.241	0.162111	3.241	0.243128
3.242	8.94078	3.242	0.0174661	3.242	0.121201	3.244	0.223614	3.244	0.00651607	3.244	0.0133288	3.244	4.08913	3.244	0.0160535	3.244	0.0537994	3.242	1.43296	3.242	0.00518228	3.242	0.0759727	3.242	0.467029	3.242	0.000635814	3.242	0.0558854	3.242	3.7331	3.242	0.0151048	3.242	0.0655852	3.245	0.255735	3.245	0.164984	3.245	0.229356
3.246	8.98443	3.246	0.0195385	3.246	0.109813	3.248	0.184384	3.248	0.00653031	3.248	0.00978953	3.248	4.35883	3.248	0.0159426	3.248	0.0509016	3.246	1.60355	3.246	0.00365808	3.246	0.39886	3.246	0.465042	3.246	0.000863747	3.246	0.0820445	3.246	3.43091	3.246	0.0151289	3.246	0.0577037	3.248	0.260829	3.248	0.200515	3.248	0.211696
3.25	8.58432	3.25	0.0189515	3.25	0.118354	3.251	0.181768	3.251	0.00727806	3.251	0.00922475	3.252	4.34638	3.252	0.0169038	3.252	0.0621645	3.249	1.60355	3.249	0.00361453	3.249	0.430515	3.25	0.457093	3.25	0.00085575	3.25	0.0832336	3.25	3.17145	3.25	0.0160925	3.25	0.0663358	3.252	0.274451	3.252	0.193723	3.252	0.223469
3.253	8.70799	3.253	0.0189276	3.253	0.11571	3.255	0.337383	3.255	0.0072567	3.255	0.00907415	3.256	4.15137	3.256	0.0174213	3.256	0.0583373	3.253	1.63766	3.253	0.00293953	3.253	0.45584	3.254	0.321952	3.254	0.000863747	3.254	0.116527	3.254	3.55606	3.254	0.0161166	3.254	0.0708395	3.256	0.315908	3.256	0.204042	3.256	0.19759
3.257	8.34425	3.257	0.0165437	3.257	0.130352	3.259	0.290306	3.259	0.00713563	3.259	0.00877293	3.26	4.19286	3.26	0.0176524	3.26	0.0577359	3.257	1.22825	3.257	0.0028742	3.257	0.468502	3.258	0.220597	3.258	0.000851751	3.258	0.117716	3.258	3.76667	3.258	0.0160925	3.258	0.0704642	3.26	0.313184	3.26	0.199601	3.26	0.195369
3.261	7.07115	3.261	0.0153337	3.261	0.105136	3.263	0.271998	3.263	0.00754155	3.263	0.00519598	3.263	4.16381	3.263	0.0165249	3.263	0.0674679	3.261	1.26237	3.261	0.00276533	3.261	0.474834	3.262	0.379586	3.262	0.000843754	3.262	0.151802	3.262	4.27032	3.262	0.0146953	3.262	0.0680247	3.264	0.296364	3.264	0.212141	3.264	0.189149
3.265	6.60556	3.265	0.0178614	3.265	0.111846	3.267	0.281152	3.267	0.0074917	3.267	0.00504537	3.267	4.38995	3.267	0.0157393	3.267	0.0627659	3.265	1.22825	3.265	0.0015242	3.265	0.462171	3.265	0.377598	3.265	0.00143958	3.265	0.15418	3.265	5.16468	3.265	0.0159962	3.265	0.0484148	3.268	0.324082	3.268	0.219587	3.268	0.196369
3.269	6.75106	3.269	0.018077	3.269	0.126895	3.271	0.308614	3.271	0.00826793	3.271	0.00598667	3.271	4.28829	3.271	0.0141958	3.271	0.0668665	3.269	1.22825	3.269	0.00150243	3.269	0.443177	3.269	0.361699	3.269	0.00147957	3.269	0.149028	3.269	5.21657	3.269	0.0131053	3.269	0.0512296	3.272	0.339599	3.272	0.21802	3.272	0.213918
3.273	7.66041	3.273	0.0196823	3.273	0.155975	3.275	0.322998	3.275	0.0097207	3.275	0.00252269	3.275	4.21568	3.275	0.0101201	3.275	0.0665931	3.272	1.26237	3.272	0.00145888	3.272	0.506489	3.273	0.379586	3.273	0.00148756	3.273	0.223542	3.273	4.75565	3.273	0.0147194	3.273	0.0581728	3.275	0.350733	3.275	0.216713	3.275	0.221248
3.277	7.26029	3.277	0.0190713	3.277	0.151501	3.278	0.35046	3.278	0.0097207	3.278	0.00263565	3.279	4.419	3.279	0.0102125	3.279	0.0650623	3.276	1.22825	3.276	0.000587906	3.276	0.493826	3.277	0.389522	3.277	0.00147157	3.277	0.226712	3.277	5.04563	3.277	0.0147434	3.277	0.0608938	3.279	0.354642	3.279	0.189673	3.279	0.229467
3.28	6.73651	3.28	0.0174062	3.28	0.152518	3.282	0.35046	3.282	0.00885189	3.282	0.00304982	3.283	4.42937	3.283	0.00977813	3.283	0.0716231	3.28	1.39884	3.28	0.000587906	3.28	0.17727	3.281	0.467029	3.281	0.00127563	3.281	0.203724	3.281	5.65306	3.281	0.0165743	3.281	0.0760939	3.283	0.327161	3.283	0.150354	3.283	0.223136
3.284	7.58766	3.284	0.0179093	3.284	0.156788	3.286	0.481228	3.286	0.00875219	3.286	0.00474416	3.287	4.85052	3.287	0.0118853	3.287	0.0686707	3.284	1.46708	3.284	0.000566132	3.284	0.170939	3.285	0.465042	3.285	0.00128362	3.285	0.226712	3.285	5.59812	3.285	0.0146953	3.285	0.0762815	3.287	0.320646	3.287	0.155448	3.287	0.205254
3.288	7.63131	3.288	0.0180171	3.288	0.160449	3.29	0.337383	3.29	0.00907265	3.29	0.00647615	3.29	4.97708	3.29	0.0132069	3.29	0.0727713	3.288	1.43296	3.288	0.000566132	3.288	0.164608	3.289	0.45908	3.289	0.00139959	3.289	0.187077	3.289	4.91743	3.289	0.0133703	3.289	0.0893235	3.291	0.30584	3.291	0.138728	3.291	0.21525
3.292	8.51884	3.292	0.0206646	3.292	0.160042	3.294	0.341306	3.294	0.00867385	3.294	0.00843406	3.294	5.20944	3.294	0.0136783	3.294	0.0799883	3.292	1.39884	3.292	0.000566132	3.292	0.151947	3.292	0.465042	3.292	0.00161153	3.292	0.183907	3.292	5.42108	3.292	0.0151289	3.292	0.100301	3.295	0.292455	3.295	0.170601	3.295	0.212029
3.296	9.4573	3.296	0.0202932	3.296	0.151704	3.298	0.380536	3.298	0.00834627	3.298	0.00873528	3.298	5.09533	3.298	0.0175138	3.298	0.0797696	3.296	1.43296	3.296	0.000587906	3.296	0.139284	3.296	0.411384	3.296	0.00175149	3.296	0.14665	3.296	4.98459	3.296	0.0140207	3.296	0.122914	3.299	0.309394	3.299	0.173606	3.299	0.200811
3.3	9.78467	3.3	0.018652	3.3	0.131775	3.301	0.37269	3.301	0.00712139	3.301	0.0101284	3.302	4.88372	3.302	0.0176339	3.302	0.0930554	3.299	1.39884	3.299	0.000544357	3.299	0.145615	3.3	0.409396	3.3	0.000983712	3.3	0.111374	3.3	4.37716	3.3	0.0122862	3.3	0.123758	3.302	0.298141	3.302	0.17439	3.302	0.207031
3.304	9.14448	3.304	0.0200656	3.304	0.120794	3.305	0.33869	3.305	0.00665138	3.305	0.00862232	3.306	5.00197	3.306	0.0178095	3.306	0.0983041	3.303	5.45889	3.303	0.000566132	3.303	0.151947	3.304	0.288167	3.304	0.0010437	3.304	0.107015	3.304	4.31611	3.304	0.0115876	3.304	0.143837	3.306	0.323371	3.306	0.175435	3.306	0.191371
3.307	8.48974	3.307	0.0206526	3.307	0.0976114	3.309	0.322998	3.309	0.00504907	3.309	0.0117098	3.31	4.49368	3.31	0.0188446	3.31	0.108036	3.307	5.62948	3.307	0.000566132	3.307	0.17727	3.308	0.282205	3.308	0.0010317	3.308	0.0451839	3.308	4.54809	3.308	0.0146953	3.308	0.13558	3.31	0.331662	3.31	0.198425	3.31	0.196591
3.311	8.30787	3.311	0.0254324	3.311	0.100255	3.313	0.376613	3.313	0.00526983	3.313	0.0125758	3.313	4.57874	3.313	0.020194	3.313	0.121322	3.311	5.80007	3.311	0.000587906	3.311	0.189933	3.312	0.274256	3.312	0.0010317	3.312	0.0451839	3.312	4.3039	3.312	0.013563	3.312	0.133516	3.314	0.3563	3.314	0.203912	3.314	0.227468
3.315	8.43154	3.315	0.0241866	3.315	0.093951	3.317	0.371383	3.317	0.0058609	3.317	0.0124252	3.317	4.91276	3.317	0.0206653	3.317	0.124548	3.315	5.49301	3.315	0.000587906	3.315	0.189933	3.316	0.208673	3.316	0.0010197	3.316	0.0479584	3.316	4.50231	3.316	0.0109371	3.316	0.121882	3.318	0.386505	3.318	0.22847	3.318	0.243795
3.319	7.93686	3.319	0.0249053	3.319	0.105542	3.321	0.237999	3.321	0.00697184	3.321	0.0107308	3.321	4.82355	3.321	0.0204065	3.321	0.130999	3.319	5.52713	3.319	0.000609681	3.319	0.652104	3.319	0.208673	3.319	0.00100771	3.319	0.0321044	3.319	4.66103	3.319	0.0130812	3.319	0.116627	3.322	0.393375	3.322	0.213056	3.322	0.269118
3.323	7.63131	3.323	0.0283794	3.323	0.119981	3.325	0.308614	3.325	0.00716412	3.325	0.00899884	3.325	4.98537	3.325	0.0204435	3.325	0.132038	3.323	5.49301	3.323	0.000609681	3.323	0.690092	3.323	0.32394	3.323	0.000867746	3.323	0.037257	3.323	5.14026	3.323	0.0152253	3.323	0.101521	3.325	0.398587	3.325	0.231605	3.325	0.266009
3.327	7.58766	3.327	0.0258757	3.327	0.11266	3.328	0.366152	3.328	0.0076911	3.328	0.00715389	3.329	5.10778	3.329	0.0230313	3.329	0.130781	3.326	5.39065	3.326	0.000631456	3.326	0.709084	3.327	0.306053	3.327	0.000823759	3.327	0.0380496	3.327	4.63051	3.327	0.0135389	3.327	0.103867	3.329	0.396218	3.329	0.211358	3.329	0.270451
3.33	6.65648	3.33	0.0279122	3.33	0.130555	3.332	0.337383	3.332	0.0078905	3.332	0.00655146	3.333	5.66793	3.333	0.0207115	3.333	0.127664	3.33	6.75537	3.33	0.000631456	3.33	0.861031	3.331	0.238483	3.331	0.000979714	3.331	0.0380496	3.331	5.14331	3.331	0.0139966	3.331	0.0911062	3.333	0.401785	3.333	0.204826	3.333	0.282113
3.334	6.66376	3.334	0.0317576	3.334	0.143163	3.336	0.413228	3.336	0.00824657	3.336	0.00640085	3.337	6.06626	3.337	0.0200553	3.337	0.134061	3.334	6.65302	3.334	0.000631456	3.334	0.8547	3.335	0.308041	3.335	0.000995709	3.335	0.0479584	3.335	5.46381	3.335	0.0167911	3.335	0.0968297	3.337	0.403207	3.337	0.214623	3.337	0.267564
3.338	6.67103	3.338	0.0296612	3.338	0.1393	3.34	0.381844	3.34	0.00785489	3.34	0.0121993	3.34	5.93141	3.34	0.0223659	3.34	0.133405	3.338	2.66121	3.338	0.000609681	3.338	0.835707	3.339	0.461068	3.339	0.00108768	3.339	0.0539037	3.339	5.97967	3.339	0.0172248	3.339	0.0846321	3.341	0.390532	3.341	0.200254	3.341	0.265564
3.342	6.52554	3.342	0.0317696	3.342	0.150281	3.344	0.398844	3.344	0.00846021	3.344	0.00948831	3.344	6.09738	3.344	0.024279	3.344	0.130179	3.342	2.72944	3.342	0.000631456	3.342	0.715416	3.342	0.476966	3.342	0.00115166	3.342	0.0796664	3.342	5.84842	3.342	0.0133944	3.342	0.0900741	3.345	0.381767	3.345	0.19111	3.345	0.258567
3.346	6.51099	3.346	0.0310628	3.346	0.160042	3.348	0.29946	3.348	0.0085884	3.348	0.00899884	3.348	6.20527	3.348	0.0229481	3.348	0.135155	3.346	2.76356	3.346	0.000631456	3.346	0.690092	3.346	0.484916	3.346	0.00104769	3.346	0.0812518	3.346	6.06819	3.346	0.013828	3.346	0.0979556	3.349	0.378332	3.349	0.197642	3.349	0.246905
3.35	6.26364	3.35	0.0314341	3.35	0.172243	3.352	0.358306	3.352	0.0080899	3.352	0.00896119	3.352	5.74054	3.352	0.0244084	3.352	0.134772	3.349	2.79768	3.349	0.000958069	3.349	0.664767	3.35	0.616082	3.35	0.0013716	3.35	0.0784774	3.35	5.83926	3.35	0.0138521	3.35	0.100958	3.352	0.362223	3.352	0.196335	3.352	0.236353
3.354	6.10359	3.354	0.0335785	3.354	0.157398	3.355	0.402767	3.355	0.00714988	3.355	0.00922475	3.356	5.45632	3.356	0.0230036	3.356	0.122634	3.353	2.79768	3.353	0.000958069	3.353	0.196264	3.354	0.618069	3.354	0.00147557	3.354	0.0943314	3.354	6.58405	3.354	0.0131294	3.354	0.112405	3.356	0.387334	3.356	0.218934	3.356	0.247349
3.357	6.0454	3.357	0.0310628	3.357	0.136656	3.359	0.325614	3.359	0.00679381	3.359	0.00907415	3.36	5.42312	3.36	0.0241034	3.36	0.132038	3.357	2.69533	3.357	0.000958069	3.357	0.189933	3.358	0.498827	3.358	0.00146757	3.358	0.101862	3.358	6.36122	3.358	0.0121417	3.358	0.115877	3.36	0.381886	3.36	0.226511	3.36	0.237353
3.361	6.32184	3.361	0.0332191	3.361	0.14296	3.363	0.268075	3.363	0.00713563	3.363	0.00881058	3.364	5.86917	3.364	0.0232439	3.364	0.134061	3.361	2.66121	3.361	0.000958069	3.361	0.189933	3.362	0.705513	3.362	0.00140359	3.362	0.108204	3.362	6.4589	3.362	0.0132498	3.362	0.103491	3.364	0.382478	3.364	0.215668	3.364	0.25268
3.365	6.12542	3.365	0.0333269	3.365	0.149671	3.367	0.258922	3.367	0.00714988	3.367	0.0105426	3.367	5.89822	3.367	0.0250276	3.367	0.142754	3.365	1.09178	3.365	0.00100162	3.365	0.0506489	3.366	0.667753	3.366	0.00119165	3.366	0.122869	3.366	6.16282	3.366	0.0127921	3.366	0.104899	3.368	0.402614	3.368	0.215799	3.368	0.235798
3.369	6.32911	3.369	0.0291461	3.369	0.134419	3.371	0.271998	3.371	0.00719973	3.371	0.00884823	3.371	5.93764	3.371	0.0261366	3.371	0.138927	3.369	1.02354	3.369	0.00100162	3.369	0.0633102	3.369	0.604157	3.369	0.00118765	3.369	0.125643	3.369	5.94915	3.369	0.00982896	3.369	0.105743	3.372	0.387097	3.372	0.218934	3.372	0.258567
3.373	6.33639	3.373	0.0307633	3.373	0.136859	3.375	0.274614	3.375	0.00793323	3.375	0.0028239	3.375	6.24883	3.375	0.0251847	3.375	0.137013	3.373	1.02354	3.373	0.000979844	3.373	0.620449	3.373	0.478954	3.373	0.00115566	3.373	0.117716	3.373	6.26049	3.373	0.00847989	3.373	0.122726	3.376	0.393138	3.376	0.243754	3.376	0.271451
3.377	6.67103	3.377	0.0302002	3.377	0.1393	3.378	0.256306	3.378	0.00764125	3.378	0.00579842	3.379	6.20112	3.379	0.0233363	3.379	0.136685	3.376	1.02354	3.376	0.000958069	3.376	0.671098	3.377	0.530625	3.377	0.00108368	3.377	0.0879898	3.377	6.68173	3.377	0.00816671	3.377	0.137269	3.379	0.390059	3.379	0.241533	3.379	0.279892
3.381	8.38062	3.381	0.0276127	3.381	0.14174	3.382	0.262845	3.382	0.00724245	3.382	0.00598667	3.383	6.79239	3.383	0.0240849	3.383	0.133132	3.38	1.02354	3.38	0.000936294	3.38	0.690092	3.381	0.524663	3.381	0.00123564	3.381	0.106222	3.381	6.67257	3.381	0.00910624	3.381	0.134642	3.383	0.407234	3.383	0.223898	3.383	0.267119
3.384	8.83166	3.384	0.0326441	3.384	0.123641	3.386	0.292921	3.386	0.00900144	3.386	0.00609963	3.387	6.89405	3.387	0.022754	3.387	0.129414	3.384	0.989426	3.384	0.000587906	3.384	0.709084	3.385	0.377598	3.385	0.000931728	3.385	0.115338	3.385	6.1445	3.385	0.00831126	3.385	0.14243	3.387	0.441822	3.387	0.19516	3.387	0.256012
3.388	8.58432	3.388	0.0305596	3.388	0.116117	3.39	0.285075	3.39	0.0103474	3.39	0.00583607	3.39	7.33802	3.39	0.0218668	3.39	0.135428	3.388	2.42238	3.388	0.000587906	3.388	0.721747	3.389	0.367661	3.389	0.0010357	3.389	0.0923496	3.389	5.81484	3.389	0.00785353	3.389	0.137926	3.391	0.4404	3.391	0.186799	3.391	0.245239
3.392	8.39517	3.392	0.0322727	3.392	0.156585	3.394	0.302075	3.394	0.0116862	3.394	0.00579842	3.394	7.50399	3.394	0.0211459	3.394	0.135264	3.392	2.52473	3.392	0.000609681	3.392	0.721747	3.393	0.357725	3.393	0.0016995	3.393	0.112564	3.393	5.84536	3.393	0.00708263	3.393	0.138958	3.395	0.426778	3.395	0.189543	3.395	0.260344
3.396	7.67496	3.396	0.0322727	3.396	0.162889	3.398	0.305998	3.398	0.012847	3.398	0.00813285	3.398	7.40234	3.398	0.0219315	3.398	0.148768	3.396	2.55885	3.396	0.000675001	3.396	0.702753	3.396	0.147065	3.396	0.0017155	3.396	0.123265	3.396	6.15366	3.396	0.00908215	3.396	0.143649	3.399	0.456036	3.399	0.187453	3.399	0.241351
3.4	8.68616	3.4	0.0335186	3.4	0.167363	3.402	0.300767	3.402	0.0151543	3.402	0.00726684	3.402	7.34425	3.402	0.0206838	3.402	0.163202	3.4	2.66121	3.4	0.000609681	3.4	0.677429	3.4	0.236496	3.4	0.00172749	3.4	0.124454	3.4	6.35512	3.4	0.010359	3.4	0.143368	3.402	0.443954	3.402	0.218542	3.402	0.267564
3.404	8.69344	3.404	0.036753	3.404	0.204577	3.405	0.210537	3.405	0.0190212	3.405	0.00734215	3.406	8.17203	3.406	0.019889	3.406	0.160195	3.403	2.66121	3.403	0.000631456	3.403	0.652104	3.404	0.679677	3.404	0.00177548	3.404	0.115734	3.404	6.54742	3.404	0.010648	3.404	0.143086	3.406	0.448455	3.406	0.209398	3.406	0.25468
3.407	8.69344	3.407	0.0363218	3.407	0.204781	3.409	0.207922	3.409	0.0236929	3.409	0.00726684	3.41	8.63675	3.41	0.0201477	3.41	0.167904	3.407	2.62709	3.407	0.000631456	3.407	0.51282	3.408	0.687626	3.408	0.00165152	3.408	0.147442	3.408	6.14755	3.408	0.0114189	3.408	0.137644	3.41	0.43353	3.41	0.189151	3.41	0.265897
3.411	9.53732	3.411	0.0329435	3.411	0.228777	3.413	0.198768	3.413	0.030857	3.413	0.00775632	3.414	8.95002	3.414	0.0196764	3.414	0.160906	3.411	2.52473	3.411	0.000587906	3.411	0.531814	3.412	0.647879	3.412	0.00162353	3.412	0.137534	3.412	6.05903	3.412	0.0121417	3.412	0.133235	3.414	0.416236	3.414	0.208484	3.414	0.284557
3.415	8.29332	3.415	0.03849	3.415	0.207831	3.417	0.223614	3.417	0.0399795	3.417	0.0119733	3.417	9.0828	3.417	0.0207392	3.417	0.158774	3.415	2.49062	3.415	0.000609681	3.415	0.544475	3.416	0.661791	3.416	0.00138759	3.416	0.134759	3.416	6.65731	3.416	0.0123103	3.416	0.146652	3.418	0.382833	3.418	0.216975	3.418	0.283113
3.419	8.92623	3.419	0.0383822	3.419	0.207831	3.421	0.134691	3.421	0.0501061	3.421	0.0129523	3.421	9.64918	3.421	0.020157	3.421	0.16446	3.419	2.35415	3.419	0.000609681	3.419	0.550806	3.419	0.788982	3.419	0.00140359	3.419	0.130003	3.419	7.31663	3.419	0.0134666	3.419	0.137082	3.422	0.361275	3.422	0.239965	3.422	0.285334
3.423	9.07901	3.423	0.0436412	3.423	0.219829	3.425	0.103307	3.425	0.0582459	3.425	0.0131406	3.425	9.61183	3.425	0.0209795	3.425	0.168068	3.423	0.88707	3.423	0.000609681	3.423	0.550806	3.423	0.910211	3.423	0.00117166	3.423	0.128021	3.423	8.05836	3.423	0.0139003	3.423	0.147027	3.426	0.35251	3.426	0.226119	3.426	0.278892
3.427	9.3991	3.427	0.0428865	3.427	0.192986	3.429	0.0902301	3.429	0.0689137	3.429	0.0131406	3.429	10.4479	3.429	0.0199259	3.429	0.166647	3.426	0.818832	3.426	0.000783875	3.426	0.538144	3.427	0.906236	3.427	0.000587828	3.427	0.123661	3.427	8.33613	3.427	0.0141171	3.427	0.150405	3.429	0.393731	3.429	0.230821	3.429	0.275449
3.431	9.23905	3.431	0.0458095	3.431	0.199697	3.432	0.0902301	3.432	0.0821096	3.432	0.0121993	3.433	10.284	3.433	0.0179943	3.433	0.154236	3.43	0.88707	3.43	0.00104516	3.43	0.525483	3.431	0.890337	3.431	0.000459865	3.431	0.12485	3.431	8.09194	3.431	0.0153216	3.431	0.153501	3.433	0.365658	3.433	0.227817	3.433	0.27867
3.434	8.31515	3.434	0.0430303	3.434	0.19929	3.436	0.100692	3.436	0.0967939	3.436	0.012877	3.437	10.4209	3.437	0.01756	3.437	0.141059	3.434	0.852951	3.434	0.00108871	3.434	0.506489	3.435	0.77507	3.435	0.000635814	3.435	0.116923	3.435	8.06752	3.435	0.0147434	3.435	0.164479	3.437	0.363526	3.437	0.2077	3.437	0.245905
3.438	7.89321	3.438	0.0422756	3.438	0.20234	3.44	0.0993839	3.44	0.104677	3.44	0.0133288	3.441	10.5911	3.441	0.0182716	3.441	0.143246	3.438	0.852951	3.438	0.00108871	3.438	0.468502	3.439	0.506777	3.439	0.000911734	3.439	0.153784	3.439	8.07668	3.439	0.0146953	3.439	0.158474	3.441	0.374068	3.441	0.214231	3.441	0.248349
3.442	8.59887	3.442	0.0430063	3.442	0.202137	3.444	0.0980764	3.444	0.114191	3.444	0.0184118	3.444	10.3297	3.444	0.0175415	3.444	0.142426	3.442	0.784713	3.442	0.00108871	3.442	0.0443176	3.443	0.508764	3.443	0.00117166	3.443	0.129607	3.443	8.23845	3.443	0.0147916	3.443	0.152844	3.445	0.37312	3.445	0.204304	3.445	0.239019
3.446	8.35152	3.446	0.0463126	3.446	0.180988	3.448	0.125538	3.448	0.121861	3.448	0.0152114	3.448	10.338	3.448	0.0190664	3.448	0.15276	3.446	0.818832	3.446	0.00158952	3.446	0.0379864	3.446	0.506777	3.446	0.00119965	3.446	0.130796	3.446	8.37276	3.446	0.0145989	3.446	0.153314	3.449	0.373357	3.449	0.212664	3.449	0.228912
3.45	8.06053	3.45	0.0413651	3.45	0.197256	3.452	0.10723	3.452	0.130485	3.452	0.0144207	3.452	9.89814	3.452	0.0167929	3.452	0.144668	3.45	0.784713	3.45	0.00158952	3.45	0.0506489	3.45	0.500814	3.45	0.00143158	3.45	0.115338	3.45	8.03089	3.45	0.0139003	3.45	0.143368	3.453	0.376792	3.453	0.216583	3.453	0.217916
3.454	8.62797	3.454	0.0376395	3.454	0.215762	3.455	0.130769	3.455	0.135962	3.455	0.0151738	3.456	9.77781	3.456	0.0160627	3.456	0.148495	3.453	1.91061	3.453	0.0016113	3.453	0.0506489	3.454	0.371636	3.454	0.00141958	3.454	0.1086	3.454	8.05836	3.454	0.0132498	3.454	0.162603	3.456	0.357958	3.456	0.205218	3.456	0.234243
3.457	8.19875	3.457	0.0325003	3.457	0.208441	3.459	0.133384	3.459	0.143781	3.459	0.0152867	3.46	10.3317	3.46	0.0171348	3.46	0.158227	3.457	1.97885	3.457	0.0016113	3.457	0.0443176	3.458	0.389522	3.458	0.00141159	3.458	0.105826	3.458	6.96255	3.458	0.0132739	3.458	0.169077	3.46	0.347416	3.46	0.235916	3.46	0.242573
3.461	8.64252	3.461	0.0301403	3.461	0.201527	3.463	0.133384	3.463	0.150738	3.463	0.0152491	3.464	10.0828	3.464	0.0162476	3.464	0.167412	3.461	2.01297	3.461	0.00137178	3.461	0.0506489	3.462	0.393497	3.462	0.00143558	3.462	0.0792701	3.462	7.02359	3.462	0.0155866	3.462	0.180805	3.464	0.315198	3.464	0.214623	3.464	0.255568
3.465	8.51157	3.465	0.0265824	3.465	0.190952	3.467	0.183076	3.467	0.152661	3.467	0.0134418	3.467	10.1284	3.467	0.0160905	3.467	0.184908	3.465	1.97885	3.465	0.00102339	3.465	0.0443176	3.466	0.39151	3.466	0.00164752	3.466	0.139912	3.466	7.08464	3.466	0.011443	3.466	0.17283	3.468	0.309749	3.468	0.226772	3.468	0.259456
3.469	8.59887	3.469	0.025684	3.469	0.17082	3.471	0.17523	3.471	0.150952	3.471	0.0115592	3.471	10.7155	3.471	0.0169592	3.471	0.188462	3.469	1.94473	3.469	0.0021992	3.469	0.0696415	3.469	0.538574	3.469	0.00144358	3.469	0.137137	3.469	7.10296	3.469	0.011973	3.469	0.168232	3.472	0.296127	3.472	0.236569	3.472	0.258456
3.473	8.3297	3.473	0.0264986	3.473	0.163499	3.475	0.17523	3.475	0.153936	3.475	0.0106555	3.475	9.95623	3.475	0.0171626	3.475	0.205575	3.473	1.94473	3.473	0.00222098	3.473	0.082304	3.473	0.379586	3.473	0.0013796	3.473	0.100277	3.473	7.57303	3.473	0.0135871	3.473	0.174049	3.476	0.306551	3.476	0.235524	3.476	0.262899
3.477	7.48581	3.477	0.0241626	3.477	0.156992	3.479	0.172614	3.479	0.157511	3.479	0.0063632	3.479	10.6409	3.479	0.0189555	3.479	0.219025	3.477	1.97885	3.477	0.00224275	3.477	0.0886352	3.477	0.387535	3.477	0.00121564	3.477	0.122076	3.477	7.52419	3.477	0.012768	3.477	0.176207	3.479	0.316619	3.479	0.2431	3.479	0.262788
3.481	7.68224	3.481	0.0224974	3.481	0.138283	3.482	0.209229	3.482	0.164568	3.482	0.00692797	3.483	10.8421	3.483	0.0197873	3.483	0.230178	3.48	1.87649	3.48	0.00182904	3.48	0.0886352	3.481	0.389522	3.481	0.00120765	3.481	0.129607	3.481	7.19758	3.481	0.0110576	3.481	0.170953	3.483	0.341731	3.483	0.211619	3.483	0.26823
3.484	7.96595	3.484	0.0231923	3.484	0.124048	3.486	0.190922	3.486	0.167794	3.486	0.00429234	3.487	10.923	3.487	0.0217004	3.487	0.241988	3.484	1.80826	3.484	0.00213388	3.484	0.0886352	3.485	0.381573	3.485	0.0010317	3.485	0.130796	3.485	6.92897	3.485	0.00992533	3.485	0.177615	3.487	0.32728	3.487	0.237483	3.487	0.257123
3.488	7.52219	3.488	0.0244142	3.488	0.117947	3.49	0.167384	3.49	0.175008	3.49	0.00466886	3.491	10.9624	3.491	0.0236967	3.491	0.245542	3.488	0.750595	3.488	0.00213388	3.488	0.0886352	3.489	0.371636	3.489	0.0013556	3.489	0.130003	3.489	6.64204	3.489	0.00968442	3.489	0.168795	3.491	0.336164	3.491	0.237483	3.491	0.232244
3.492	7.98778	3.492	0.0258277	3.492	0.114693	3.494	0.200076	3.494	0.179723	3.494	0.00820814	3.494	10.7757	3.494	0.0239278	3.494	0.227444	3.492	0.784713	3.492	0.0021121	3.492	0.101298	3.493	0.254382	3.493	0.00153555	3.493	0.165278	3.493	6.83129	3.493	0.00770899	3.493	0.15003	3.495	0.353931	3.495	0.206524	3.495	0.248682
3.496	7.84228	3.496	0.02566	3.496	0.113677	3.498	0.241922	3.498	0.180228	3.498	0.00839641	3.498	10.7529	3.498	0.0247041	3.498	0.213721	3.496	0.784713	3.496	0.0021121	3.496	0.101298	3.496	0.250407	3.496	0.00150756	3.496	0.173205	3.496	6.85876	3.496	0.00517948	3.496	0.151249	3.499	0.360091	3.499	0.198556	3.499	0.221692
3.5	8.91168	3.5	0.0258038	3.5	0.0915107	3.502	0.198768	3.502	0.180549	3.502	0.00854701	3.502	11.033	3.502	0.0247688	3.502	0.198248	3.5	0.818832	3.5	0.00206856	3.5	0.107629	3.5	0.329902	3.5	0.00153155	3.5	0.0951241	3.5	7.50282	3.5	0.00515539	3.5	0.164385	3.503	0.388282	3.503	0.19947	3.503	0.194036
3.504	8.85348	3.504	0.0302721	3.504	0.0913073	3.506	0.218383	3.506	0.188161	3.506	0.00854701	3.506	10.4915	3.506	0.0246486	3.506	0.200053	3.503	0.852951	3.503	0.00187259	3.503	0.0759727	3.504	0.18085	3.504	0.00147557	3.504	0.0935387	3.504	7.62797	3.504	0.00648037	3.504	0.153314	3.506	0.402022	3.506	0.180268	3.506	0.201478
3.508	8.56977	3.508	0.0276127	3.508	0.0829697	3.509	0.218383	3.509	0.18866	3.509	0.00896119	3.51	10.4106	3.51	0.0236782	3.51	0.184143	3.507	2.04708	3.507	0.00193791	3.507	0.107629	3.508	0.200723	3.508	0.00165152	3.508	0.103051	3.508	7.17622	3.508	0.00474585	3.508	0.144119	3.51	0.411972	3.51	0.169034	3.51	0.182152
3.511	8.3297	3.511	0.0287388	3.511	0.104322	3.513	0.239306	3.513	0.188809	3.513	0.011032	3.514	9.62013	3.514	0.0214232	3.514	0.172333	3.511	2.0812	3.511	0.00250404	3.511	0.113959	3.512	0.200723	3.512	0.00159553	3.512	0.109393	3.512	7.17316	3.512	0.00713082	3.512	0.124978	3.514	0.403562	3.514	0.178178	3.514	0.166047
3.515	8.40972	3.515	0.0262231	3.515	0.11693	3.517	0.171307	3.517	0.186267	3.517	0.0119357	3.518	10.0247	3.518	0.0196672	3.518	0.165717	3.515	2.14943	3.515	0.00252582	3.515	0.12029	3.516	0.413371	3.516	0.00202341	3.516	0.104636	3.516	6.86182	3.516	0.00867261	3.516	0.119536	3.518	0.409011	3.518	0.177133	3.518	0.145055
3.519	7.54401	3.519	0.0267382	3.519	0.134622	3.521	0.169999	3.521	0.179509	3.521	0.0122746	3.521	10.3089	3.521	0.0186875	3.521	0.164569	3.519	3.4118	3.519	0.00226453	3.519	0.12029	3.52	0.425295	3.52	0.00221935	3.52	0.104636	3.52	6.92897	3.52	0.0094676	3.52	0.127324	3.522	0.447507	3.522	0.144345	3.522	0.153274
3.523	7.91503	3.523	0.0276726	3.523	0.130149	3.525	0.164768	3.525	0.177031	3.525	0.014496	3.525	10.4479	3.525	0.0183363	3.525	0.174629	3.523	3.51416	3.523	0.00226453	3.523	0.126622	3.523	0.42927	3.523	0.00198342	3.523	0.102258	3.523	6.76414	3.523	0.0102144	3.523	0.112499	3.526	0.450824	3.526	0.144476	3.526	0.17882
3.527	9.10083	3.527	0.0272653	3.527	0.135436	3.529	0.128153	3.529	0.171277	3.529	0.0148349	3.529	10.1118	3.529	0.0178003	3.529	0.184143	3.527	3.54828	3.527	0.00224275	3.527	0.12029	3.527	0.405421	3.527	0.00183546	3.527	0.0634161	3.527	6.2666	3.527	0.0123826	3.527	0.11644	3.53	0.417065	3.53	0.151399	3.53	0.139724
3.531	9.50822	3.531	0.0287148	3.531	0.128522	3.532	0.0849995	3.532	0.172865	3.532	0.0174705	3.533	9.77573	3.533	0.0180775	3.533	0.183815	3.53	3.54828	3.53	0.00224275	3.53	0.12029	3.531	0.403434	3.531	0.00187545	3.531	0.0562818	3.531	5.91557	3.531	0.0136594	3.531	0.105368	3.533	0.388874	3.533	0.154273	3.533	0.169379
3.534	8.51157	3.534	0.0276007	3.534	0.137673	3.536	0.0836918	3.536	0.183212	3.536	0.0199556	3.537	9.60146	3.537	0.0186228	3.537	0.179003	3.534	3.54828	3.534	0.00215565	3.534	0.126622	3.535	0.403434	3.535	0.0017075	3.535	0.0657942	3.535	5.05479	3.535	0.013828	3.535	0.106963	3.537	0.372883	3.537	0.152444	3.537	0.196258
3.538	8.91168	3.538	0.0260194	3.538	0.133402	3.54	0.0980764	3.54	0.180962	3.54	0.0202945	3.541	9.32553	3.541	0.0190295	3.541	0.176269	3.538	3.44592	3.538	0.00172017	3.538	0.132953	3.539	0.415358	3.539	0.0017115	3.539	0.0646051	3.539	4.20927	3.539	0.0131294	3.539	0.112405	3.541	0.357485	3.541	0.14121	3.541	0.196591
3.542	9.07173	3.542	0.0249772	3.542	0.115914	3.544	0.142538	3.544	0.186865	3.544	0.021537	3.544	9.38777	3.544	0.0194084	3.544	0.180698	3.542	2.28591	3.542	0.00169839	3.542	0.101298	3.543	0.419333	3.543	0.00143558	3.543	0.0527146	3.543	3.69952	3.543	0.0146471	3.543	0.118128	3.545	0.347653	3.545	0.129976	3.545	0.214029
3.546	9.01353	3.546	0.0251569	3.546	0.107373	3.548	0.209229	3.548	0.184999	3.548	0.0211604	3.548	9.50603	3.548	0.0195008	3.548	0.176269	3.546	2.25179	3.546	0.00117581	3.546	0.0886352	3.546	0.411384	3.546	0.00203141	3.546	0.0332934	3.546	3.21419	3.546	0.0125512	3.546	0.124321	3.549	0.355708	3.549	0.148656	3.549	0.229134
3.55	7.20937	3.55	0.0261033	3.55	0.126285	3.552	0.217076	3.552	0.186616	3.552	0.0207086	3.552	9.07657	3.552	0.0218021	3.552	0.174301	3.55	2.18355	3.55	0.0031355	3.55	0.0949665	3.55	0.274256	3.55	0.00161553	3.55	0.0336898	3.55	3.77888	3.55	0.011708	3.55	0.126761	3.553	0.359025	3.553	0.146566	3.553	0.240463
3.554	7.18755	3.554	0.025121	3.554	0.133199	3.556	0.244537	3.556	0.190882	3.556	0.0197297	3.556	9.01226	3.556	0.0213215	3.556	0.180534	3.554	0.955308	3.554	0.00326614	3.554	0.0949665	3.554	0.27823	3.554	0.0013596	3.554	0.0332934	3.554	4.30695	3.554	0.0109612	3.554	0.114844	3.556	0.330833	3.556	0.147611	3.556	0.248127
3.558	5.33246	3.558	0.0240069	3.558	0.135029	3.559	0.32169	3.559	0.187812	3.559	0.0158139	3.56	8.86289	3.56	0.0217097	3.56	0.160086	3.557	0.921189	3.557	0.00333147	3.557	0.0886352	3.558	0.317977	3.558	0.00140359	3.558	0.0332934	3.558	4.29474	3.558	0.0105276	3.558	0.146183	3.56	0.299325	3.56	0.150354	3.56	0.244795
3.561	4.67045	3.561	0.0224256	3.561	0.131775	3.563	0.326921	3.563	0.189208	3.563	0.0121993	3.564	9.0496	3.564	0.0220331	3.564	0.156696	3.561	0.921189	3.561	0.00335324	3.561	0.0949665	3.562	0.383561	3.562	0.00139559	3.562	0.0824409	3.562	4.83502	3.562	0.0105517	3.562	0.147027	3.564	0.298378	3.564	0.143822	3.564	0.247349
3.565	4.22668	3.565	0.0225933	3.565	0.141536	3.567	0.465536	3.567	0.184786	3.567	0.0118227	3.568	8.87119	3.568	0.0219407	3.568	0.156095	3.565	0.921189	3.565	0.00330969	3.565	0.316556	3.566	0.423308	3.566	0.00192344	3.566	0.076892	3.566	5.25625	3.566	0.0109612	3.566	0.150593	3.568	0.331189	3.568	0.142908	3.568	0.228245
3.569	6.02357	3.569	0.0237433	3.569	0.161059	3.571	0.469459	3.571	0.176226	3.571	0.00945066	3.571	9.19483	3.571	0.0222272	3.571	0.162874	3.569	0.88707	3.569	0.00328792	3.569	0.34188	3.57	0.373624	3.57	0.00193543	3.57	0.0681722	3.57	5.11279	3.57	0.0128162	3.57	0.13999	3.572	0.323963	3.572	0.158975	3.572	0.209586
3.573	5.94355	3.573	0.0199578	3.573	0.180784	3.575	0.53092	3.575	0.173563	3.575	0.0102414	3.575	9.69274	3.575	0.0229389	3.575	0.156805	3.573	0.921189	3.573	0.00265646	3.573	0.348211	3.573	0.361699	3.573	0.00191944	3.573	0.068965	3.573	5.30509	3.573	0.0129126	3.573	0.138395	3.576	0.346706	3.576	0.168381	3.576	0.196702
3.577	6.56918	3.577	0.0207245	3.577	0.204374	3.579	0.489074	3.579	0.165159	3.579	0.00835876	3.579	9.82345	3.579	0.0274767	3.579	0.150846	3.577	0.955308	3.577	0.00280888	3.577	0.354542	3.577	0.383561	3.577	0.00174749	3.577	0.0693613	3.577	5.07311	3.577	0.0141894	3.577	0.151156	3.58	0.336164	3.58	0.179092	3.58	0.167047
3.581	6.91838	3.581	0.0189875	3.581	0.187902	3.582	0.404075	3.582	0.160616	3.582	0.00647615	3.583	9.56619	3.583	0.0310534	3.583	0.14844	3.58	0.921189	3.58	0.00274356	3.58	0.367205	3.581	0.381573	3.581	0.00126763	3.581	0.0582635	3.581	5.03342	3.581	0.0146471	3.581	0.151156	3.583	0.325858	3.583	0.148525	3.583	0.169046
3.585	7.62404	3.585	0.0210479	3.585	0.162889	3.586	0.400152	3.586	0.151572	3.586	0.00538424	3.587	9.02886	3.587	0.0335673	3.587	0.15358	3.584	2.66121	3.584	0.000783875	3.584	0.360873	3.585	0.308041	3.585	0.00126363	3.585	0.0570745	3.585	4.47789	3.585	0.0152734	3.585	0.150686	3.587	0.330123	3.587	0.15793	3.587	0.16216
3.588	7.51491	3.588	0.0235277	3.588	0.154755	3.59	0.371383	3.59	0.143681	3.59	0.00771867	3.591	8.13261	3.591	0.0416079	3.591	0.137287	3.588	2.76356	3.588	0.000979844	3.588	0.360873	3.589	0.321952	3.589	0.00139159	3.589	0.0582635	3.589	3.87046	3.589	0.0167189	3.589	0.136143	3.591	0.333321	3.591	0.158714	3.591	0.161827
3.592	8.33697	3.592	0.0243063	3.592	0.154958	3.594	0.302075	3.594	0.132857	3.594	0.00783163	3.594	7.98324	3.594	0.0483361	3.594	0.137888	3.592	2.8318	3.592	0.00102339	3.592	0.348211	3.593	0.327914	3.593	0.00134361	3.593	0.0788737	3.593	4.28558	3.593	0.0165743	3.593	0.10518	3.595	0.380701	3.595	0.165115	3.595	0.150609
3.596	7.85683	3.596	0.0329915	3.596	0.161872	3.598	0.358306	3.598	0.124261	3.598	0.0104673	3.598	7.93759	3.598	0.0568666	3.598	0.141825	3.596	2.86592	3.596	0.00104516	3.596	0.329217	3.597	0.258357	3.597	0.0013516	3.597	0.0439949	3.597	3.7392	3.597	0.0141894	3.597	0.103961	3.599	0.382241	3.599	0.170079	3.599	0.186373
3.6	7.54401	3.6	0.0387776	3.6	0.175904	3.602	0.219691	3.602	0.115039	3.602	0.00843406	3.602	8.35252	3.602	0.0706095	3.602	0.138708	3.6	2.90004	3.6	0.00108871	3.6	0.101298	3.6	0.216622	3.6	0.000895738	3.6	0.0459766	3.6	3.40649	3.6	0.0123826	3.6	0.0991753	3.603	0.369448	3.603	0.182619	3.603	0.207809
3.604	6.29274	3.604	0.0475345	3.604	0.156788	3.606	0.215768	3.606	0.100917	3.606	0.0100907	3.606	7.4874	3.606	0.0988811	3.606	0.131163	3.604	2.90004	3.604	0.00106694	3.604	0.082304	3.604	0.178862	3.604	0.000823759	3.604	0.0511292	3.604	4.36189	3.604	0.0116839	3.604	0.103304	3.606	0.38769	3.606	0.171124	3.606	0.21725
3.608	7.12207	3.608	0.0648449	3.608	0.148654	3.609	0.12423	3.609	0.0892737	3.609	0.00877293	3.61	7.004	3.61	0.136903	3.61	0.131601	3.607	2.86592	3.607	0.00108871	3.607	0.0759727	3.608	0.232521	3.608	0.000807764	3.608	0.0519219	3.608	4.8106	3.608	0.00997351	3.608	0.109403	3.61	0.347416	3.61	0.174128	3.61	0.226913
3.611	7.00567	3.611	0.0957639	3.611	0.130555	3.613	0.167384	3.613	0.0822663	3.613	0.00892353	3.614	6.66169	3.614	0.189278	3.614	0.125915	3.611	2.72944	3.611	0.00176372	3.611	0.0696415	3.612	0.190786	3.612	0.000875744	3.612	0.0511292	3.612	4.93575	3.612	0.00888943	3.612	0.106494	3.614	0.336874	3.614	0.155448	3.614	0.271118
3.615	6.77288	3.615	0.124383	3.615	0.150077	3.617	0.168691	3.617	0.0725242	3.617	0.0108814	3.618	6.6036	3.618	0.269971	3.618	0.125751	3.615	2.62709	3.615	0.00180726	3.615	0.0569789	3.616	0.196749	3.616	0.00095572	3.616	0.0562818	3.616	4.91743	3.616	0.0100458	3.616	0.107244	3.618	0.354168	3.618	0.161327	3.618	0.265564
3.619	6.03085	3.619	0.187467	3.619	0.174277	3.621	0.184384	3.621	0.0635869	3.621	0.0109191	3.621	6.78409	3.621	0.380118	3.621	0.115909	3.619	0.88707	3.619	0.00182904	3.619	0.0696415	3.62	0.194761	3.62	0.00100771	3.62	0.0550927	3.62	4.87165	3.62	0.0124067	3.62	0.0986124	3.622	0.325148	3.622	0.172822	3.622	0.280114
3.623	7.27484	3.623	0.271994	3.623	0.16838	3.625	0.237999	3.625	0.0552406	3.625	0.00862232	3.625	7.01438	3.625	0.544673	3.625	0.112465	3.623	0.852951	3.623	0.00307017	3.623	0.0569789	3.623	0.236496	3.623	0.000815761	3.623	0.0495438	3.623	4.5542	3.623	0.0144544	3.623	0.0959852	3.626	0.336282	3.626	0.178831	3.626	0.264565
3.627	6.98385	3.627	0.376503	3.627	0.158822	3.629	0.254998	3.629	0.0493228	3.629	0.00847171	3.629	6.8567	3.629	0.778045	3.629	0.114761	3.627	0.852951	3.627	0.00335324	3.627	0.0633102	3.627	0.188799	3.627	0.000883741	3.627	0.0245737	3.627	3.90708	3.627	0.0139003	3.627	0.0930766	3.63	0.323252	3.63	0.175043	3.63	0.278004
3.631	7.31122	3.631	0.516782	3.631	0.141536	3.633	0.19223	3.633	0.0426927	3.633	0.00572311	3.633	6.65339	3.633	1.06385	3.633	0.112902	3.631	0.88707	3.631	0.00341856	3.631	0.0696415	3.631	0.192774	3.631	0.000907735	3.631	0.0107015	3.631	3.85825	3.631	0.0154662	3.631	0.0912	3.633	0.32574	3.633	0.158845	3.633	0.256235
3.635	7.77681	3.635	0.708154	3.635	0.14235	3.636	0.194845	3.636	0.038954	3.636	0.00561016	3.637	6.40028	3.637	1.44663	3.637	0.1158	3.634	0.88707	3.634	0.00341856	3.634	0.0633102	3.635	0.325927	3.635	0.000711792	3.635	0.0107015	3.635	4.08718	3.635	0.0160925	3.635	0.114469	3.637	0.317567	3.637	0.17439	3.637	0.241462
3.638	7.42034	3.638	0.956297	3.638	0.146417	3.64	0.19223	3.64	0.0355571	3.64	0.0045559	3.641	6.76335	3.641	1.90892	3.641	0.113941	3.638	0.852951	3.638	0.00337502	3.638	0.183602	3.639	0.548511	3.639	0.000711792	3.639	0.0138723	3.639	3.25997	3.639	0.0154662	3.639	0.116158	3.641	0.291626	3.641	0.157147	3.641	0.225691
3.642	6.42369	3.642	1.23764	3.642	0.151094	3.644	0.189614	3.644	0.0311134	3.644	0.00448059	3.645	6.76957	3.645	2.43897	3.645	0.108856	3.642	1.43296	3.642	0.00330969	3.642	0.196264	3.643	0.510752	3.643	0.000695796	3.643	0.0491474	3.643	3.10735	3.643	0.0166466	3.643	0.109496	3.645	0.326451	3.645	0.160674	3.645	0.214473
3.646	6.55464	3.646	1.62243	3.646	0.157805	3.648	0.173922	3.648	0.0271183	3.648	0.00410407	3.648	7.004	3.648	3.09737	3.648	0.11323	3.646	2.79768	3.646	0.0023734	3.646	0.208927	3.647	0.518701	3.647	0.000747781	3.647	0.0772884	3.647	3.41259	3.647	0.015153	3.647	0.0951408	3.649	0.344929	3.649	0.172691	3.649	0.191926
3.65	7.23119	3.65	2.06136	3.65	0.154145	3.652	0.171307	3.652	0.0242839	3.652	0.00146843	3.652	7.1845	3.652	3.82534	3.652	0.118971	3.65	2.93415	3.65	0.00230807	3.65	0.221588	3.65	0.516713	3.65	0.000723788	3.65	0.0955204	3.65	3.71173	3.65	0.0136594	3.65	0.0956099	3.653	0.333321	3.653	0.185101	3.653	0.200034
3.654	7.79136	3.654	2.57288	3.654	0.135639	3.656	0.203999	3.656	0.0237142	3.656	0.00150609	3.656	7.11604	3.656	4.67554	3.656	0.136193	3.654	3.00239	3.654	0.00222098	3.654	0.240582	3.654	0.516713	3.654	0.000675803	3.654	0.109393	3.654	3.74531	3.654	0.0121417	3.654	0.0987062	3.657	0.335097	3.657	0.187975	3.657	0.194814
3.658	7.55129	3.658	3.15586	3.658	0.161872	3.659	0.171307	3.659	0.0212217	3.659	0.00252269	3.66	7.6264	3.66	5.56694	3.66	0.138052	3.657	3.10474	3.657	0.000783875	3.657	0.253244	3.658	0.45113	3.658	0.00095572	3.658	0.114545	3.658	4.24895	3.658	0.00990123	3.658	0.111467	3.66	0.313066	3.66	0.1932	3.66	0.22558
3.662	8.39517	3.662	3.81672	3.662	0.166549	3.663	0.190922	3.663	0.0201108	3.663	0.0026733	3.664	7.72183	3.664	6.47063	3.664	0.146691	3.661	3.17298	3.661	0.000587906	3.661	0.468502	3.662	0.445169	3.662	0.000987711	3.662	0.115734	3.662	4.88386	3.662	0.0103108	3.662	0.12404	3.664	0.304182	3.664	0.186016	3.664	0.216805
3.665	7.76226	3.665	4.50828	3.665	0.195426	3.667	0.279845	3.667	0.0202675	3.667	0.00335104	3.668	8.12639	3.668	7.41536	3.668	0.163585	3.665	3.13886	3.665	0.000587906	3.665	0.481164	3.666	0.502802	3.666	0.00125163	3.666	0.114942	3.666	5.06395	3.666	0.0104071	3.666	0.120193	3.668	0.282624	3.668	0.21593	3.668	0.229245
3.669	7.44944	3.669	5.20804	3.669	0.171837	3.671	0.45769	3.671	0.018067	3.671	0.0056478	3.671	8.33385	3.671	8.33783	3.671	0.1778	3.669	3.0365	3.669	0.000566132	3.669	0.493826	3.67	0.361699	3.67	0.0017035	3.67	0.112167	3.67	4.51451	3.67	0.00997351	3.67	0.107995	3.672	0.30205	3.672	0.198295	3.672	0.217361
3.673	7.1148	3.673	5.93247	3.673	0.17448	3.675	0.492997	3.675	0.0184658	3.675	0.00508303	3.675	9.2301	3.675	9.36058	3.675	0.209839	3.673	2.93415	3.673	0.000587906	3.673	0.379866	3.674	0.151039	3.674	0.00173949	3.674	0.101466	3.674	4.57862	3.674	0.0118285	3.674	0.106682	3.676	0.291626	3.676	0.204434	3.676	0.252458
3.677	7.90776	3.677	6.62567	3.677	0.17326	3.679	0.509997	3.679	0.0186652	3.679	0.0073045	3.679	10.1782	3.679	10.2603	3.679	0.250681	3.677	2.28591	3.677	0.00113226	3.677	0.386197	3.677	0.266306	3.677	0.00183146	3.677	0.0697577	3.677	4.68545	3.677	0.0105999	3.677	0.110153	3.68	0.28215	3.68	0.202475	3.68	0.284779
3.681	8.16238	3.681	7.28662	3.681	0.190952	3.683	0.485151	3.683	0.0184088	3.683	0.00930006	3.683	11.1616	3.683	11.0489	3.683	0.306503	3.681	0.955308	3.681	0.00117581	3.681	0.386197	3.681	0.312015	3.681	0.00168751	3.681	0.0729285	3.681	4.41378	3.681	0.0115394	3.681	0.107432	3.683	0.26758	3.683	0.193592	3.683	0.278115
3.685	7.74771	3.685	7.93828	3.685	0.206611	3.686	0.482536	3.686	0.0184088	3.686	0.00952597	3.687	12.3338	3.687	11.844	3.687	0.354289	3.684	0.955308	3.684	0.00169839	3.684	0.379866	3.685	0.395485	3.685	0.00169151	3.685	0.0630197	3.685	4.47483	3.685	0.0114189	3.685	0.110153	3.687	0.258934	3.687	0.17452	3.687	0.264565
3.688	7.74043	3.688	8.50439	3.688	0.274532	3.69	0.445921	3.69	0.016365	3.69	0.0103543	3.691	13.6615	3.691	12.4832	3.691	0.432801	3.688	0.921189	3.688	0.00176372	3.688	0.34188	3.689	0.516713	3.689	0.00167551	3.689	0.062227	3.689	4.53588	3.689	0.0102385	3.689	0.121319	3.691	0.2523	3.691	0.161457	3.691	0.260122
3.692	8.30787	3.692	9.03099	3.692	0.311136	3.694	0.418459	3.694	0.0164077	3.694	0.0103543	3.695	14.3151	3.695	13.0319	3.695	0.542805	3.692	0.88707	3.692	0.00182904	3.692	0.633112	3.693	0.61012	3.693	0.00149956	3.693	0.0614343	3.693	4.1116	3.693	0.0103108	3.693	0.11522	3.695	0.244364	3.695	0.155579	3.695	0.247904
3.696	7.97323	3.696	9.49246	3.696	0.398173	3.698	0.360921	3.698	0.0159662	3.698	0.0108438	3.698	15.9354	3.698	13.446	3.698	0.666587	3.696	0.852951	3.696	0.00232985	3.696	0.436846	3.697	0.657816	3.697	0.00160353	3.697	0.0661905	3.697	3.56827	3.697	0.00982896	3.697	0.102647	3.699	0.23856	3.699	0.153358	3.699	0.242684
3.7	8.78074	3.7	9.96997	3.7	0.436201	3.702	0.320383	3.702	0.014784	3.702	0.0117851	3.702	17.5287	3.702	13.7682	3.702	0.853518	3.7	0.852951	3.7	0.00230807	3.7	0.449509	3.7	0.590246	3.7	0.00134761	3.7	0.0657942	3.7	3.62321	3.7	0.00917852	3.7	0.105556	3.703	0.239626	3.703	0.138205	3.703	0.260566
3.704	9.77739	3.704	10.4396	3.704	0.541336	3.706	0.184384	3.706	0.0131888	3.706	0.00956362	3.706	19.4228	3.706	14.0336	3.706	1.0457	3.704	0.88707	3.704	0.00232985	3.704	0.45584	3.704	0.608132	3.704	0.000939725	3.704	0.0646051	3.704	3.66594	3.704	0.0086967	3.704	0.101709	3.707	0.226004	3.707	0.138728	3.707	0.277115
3.708	10.5994	3.708	10.9131	3.708	0.623493	3.71	0.166076	3.71	0.0121064	3.71	0.0112203	3.71	20.8896	3.71	14.0968	3.71	1.25488	3.707	0.852951	3.707	0.00230807	3.707	0.462171	3.708	0.598195	3.708	0.000943724	3.708	0.062227	3.708	3.71478	3.708	0.00751627	3.708	0.105274	3.71	0.249813	3.71	0.144214	3.71	0.27034
3.712	11.1523	3.712	11.4022	3.712	0.756285	3.713	0.160845	3.713	0.0108459	3.713	0.00903649	3.714	22.4456	3.714	14.1133	3.714	1.44329	3.711	0.852951	3.711	0.00169839	3.711	0.45584	3.712	0.474979	3.712	0.000939725	3.712	0.0535073	3.712	3.47975	3.712	0.00958806	3.712	0.10199	3.714	0.247918	3.714	0.133895	3.714	0.254235
3.715	10.8541	3.715	11.9317	3.715	0.919174	3.717	0.160845	3.717	0.0102548	3.717	0.00858467	3.718	23.5493	3.718	14.1153	3.718	1.62174	3.715	0.818832	3.715	0.00167662	3.715	0.443177	3.716	0.427282	3.716	0.00092373	3.716	0.047562	3.716	4.12991	3.716	0.00932306	3.716	0.114938	3.718	0.25538	3.718	0.162111	3.718	0.260011
3.719	10.614	3.719	12.4567	3.719	1.10586	3.721	0.15823	3.721	0.0110524	3.721	0.00798223	3.722	25.3273	3.722	13.9723	3.722	1.90233	3.719	0.818832	3.719	0.00115404	3.719	0.430515	3.72	0.337851	3.72	0.000699795	3.72	0.038446	3.72	4.0536	3.72	0.0100458	3.72	0.112499	3.722	0.269002	3.722	0.192808	3.722	0.250348
3.723	11.5088	3.723	13.2389	3.723	1.30087	3.725	0.133384	3.725	0.0114583	3.725	0.00719154	3.725	27.3418	3.725	13.858	3.725	2.15728	3.723	0.818832	3.723	0.00111049	3.723	0.538144	3.724	0.21066	3.724	0.0006838	3.724	0.0321044	3.724	4.18791	3.724	0.0129607	3.724	0.104148	3.726	0.296956	3.726	0.186146	3.726	0.256235
3.727	12.0326	3.727	13.9231	3.727	1.38812	3.729	0.129461	3.729	0.0119782	3.729	0.00609963	3.729	28.5036	3.729	13.8027	3.729	2.43475	3.727	0.818832	3.727	0.00106694	3.727	0.227919	3.727	0.242458	3.727	0.0006838	3.727	0.0321044	3.727	4.07802	3.727	0.0157552	3.727	0.100958	3.73	0.328109	3.73	0.179615	3.73	0.269896
3.731	12.7237	3.731	14.8991	3.731	1.51887	3.733	0.166076	3.733	0.0130321	3.733	0.0092624	3.733	29.1965	3.733	13.7764	3.733	2.71468	3.731	0.818832	3.731	0.000544357	3.731	0.234251	3.731	0.20271	3.731	0.000495855	3.731	0.0412204	3.731	4.55114	3.731	0.0168634	3.731	0.100301	3.734	0.319699	3.734	0.181052	3.734	0.282669
3.735	13.1238	3.735	15.9478	3.735	1.5929	3.736	0.116384	3.736	0.012847	3.736	0.0130653	3.737	30.5803	3.737	13.8081	3.737	2.84327	3.734	0.818832	3.734	0.000566132	3.734	0.234251	3.735	0.208673	3.735	0.000719789	3.735	0.0420131	3.735	4.58167	3.735	0.017562	3.735	0.0998321	3.737	0.32953	3.737	0.167466	3.737	0.255568
3.739	13.5385	3.739	17.3438	3.739	1.71999	3.74	0.0849995	3.74	0.0136019	3.74	0.0137053	3.741	30.8998	3.741	13.7499	3.741	2.99232	3.738	0.818832	3.738	0.000566132	3.738	0.227919	3.739	0.192774	3.739	0.000743783	3.739	0.0511292	3.739	4.89301	3.739	0.0198747	3.739	0.089605	3.741	0.303826	3.741	0.165507	3.741	0.250903
3.742	14.8916	3.742	18.7934	3.742	1.90708	3.744	0.0863072	3.744	0.0131176	3.744	0.0132535	3.745	31.3313	3.745	13.7313	3.745	3.21757	3.742	1.22825	3.742	0.000544357	3.742	0.221588	3.743	0.246433	3.743	0.000815761	3.743	0.0598489	3.743	5.75685	3.743	0.0196338	3.743	0.0798469	3.745	0.286296	3.745	0.181313	3.745	0.260788
3.746	16.412	3.746	20.6697	3.746	1.99249	3.748	0.139922	3.748	0.0143781	3.748	0.0149855	3.748	31.3811	3.748	13.8201	3.748	3.44868	3.746	3.00239	3.746	0.000566132	3.746	0.208927	3.747	0.250407	3.747	0.00114766	3.747	0.0717394	3.747	5.90947	3.747	0.017562	3.747	0.0818173	3.749	0.284045	3.749	0.193331	3.749	0.26723
3.75	17.8743	3.75	22.657	3.75	2.04679	3.752	0.169999	3.752	0.0134737	3.752	0.0158139	3.752	33.0782	3.752	13.9086	3.752	3.63441	3.75	3.13886	3.75	0.000566132	3.75	0.196264	3.751	0.262331	3.751	0.00126363	3.751	0.0479584	3.751	5.51876	3.751	0.0189593	3.751	0.0832247	3.753	0.29518	3.753	0.181052	3.753	0.259789
3.754	18.5872	3.754	25.1114	3.754	2.13789	3.756	0.171307	3.756	0.0123058	3.756	0.0159645	3.756	33.0699	3.756	13.9817	3.756	3.77224	3.754	3.24122	3.754	0.000566132	3.754	0.183602	3.754	0.260344	3.754	0.00128362	3.754	0.068965	3.754	5.40582	3.754	0.0217779	3.754	0.0741235	3.757	0.283453	3.757	0.150485	3.757	0.258234
3.758	18.5727	3.758	27.8985	3.758	2.09112	3.76	0.232768	3.76	0.0126618	3.76	0.0157762	3.76	32.5055	3.76	14.0576	3.76	3.78416	3.758	3.34357	3.758	0.00180726	3.758	0.0569789	3.758	0.357725	3.758	0.00180347	3.758	0.106618	3.758	5.29593	3.758	0.0192966	3.758	0.0674618	3.76	0.305248	3.76	0.148133	3.76	0.240574
3.762	17.8088	3.762	31.2225	3.762	2.13606	3.763	0.33869	3.763	0.0133597	3.763	0.0155879	3.764	32.0159	3.764	14.1002	3.764	3.75207	3.761	3.37769	3.761	0.00344034	3.761	0.0569789	3.762	0.288167	3.762	0.00169151	3.762	0.132777	3.762	5.26235	3.762	0.0173693	3.762	0.0649284	3.764	0.305722	3.764	0.148656	3.764	0.237908
3.765	16.8049	3.765	34.8146	3.765	2.15457	3.767	0.343921	3.767	0.0125194	3.767	0.0113709	3.768	31.3873	3.768	14.1863	3.768	3.68269	3.765	3.34357	3.765	0.00361453	3.765	0.0506489	3.766	0.292142	3.766	0.00163552	3.766	0.154973	3.766	5.1891	3.766	0.0190316	3.766	0.0790025	3.768	0.312829	3.768	0.149962	3.768	0.225469
3.769	18.2235	3.769	39.0414	3.769	2.30627	3.771	0.346537	3.771	0.0124909	3.771	0.00594903	3.772	30.796	3.772	14.1929	3.772	3.74086	3.769	3.27534	3.769	0.0037234	3.769	0.0569789	3.77	0.371636	3.77	0.00151556	3.77	0.157747	3.77	5.24099	3.77	0.0187425	3.77	0.0692445	3.772	0.310578	3.772	0.170079	3.772	0.207031
3.773	18.82	3.773	43.9599	3.773	2.29976	3.775	0.370075	3.775	0.0132885	3.775	0.00553485	3.775	30.1363	3.775	14.1431	3.775	3.75502	3.773	3.17298	3.773	0.0038105	3.773	0.0633102	3.774	0.373624	3.774	0.00159553	3.774	0.210858	3.774	5.17383	3.774	0.0182366	3.774	0.089042	3.776	0.340783	3.776	0.165246	3.776	0.199701
3.777	18.2599	3.777	49.3623	3.777	2.34247	3.779	0.380536	3.779	0.0145205	3.779	0.00613729	3.779	30.2546	3.779	14.1224	3.779	3.67722	3.777	2.69533	3.777	0.0053347	3.777	0.0759727	3.777	0.550498	3.777	0.00153555	3.777	0.20531	3.777	4.33442	3.777	0.0199952	3.777	0.089042	3.78	0.349312	3.78	0.166944	3.78	0.180597
3.781	17.867	3.781	55.0798	3.781	2.48035	3.783	0.326921	3.783	0.0155674	3.783	0.00801989	3.783	30.6238	3.783	13.9142	3.783	3.62014	3.781	5.73183	3.781	0.00535647	3.781	0.101298	3.781	0.681665	3.781	0.00118765	3.781	0.220767	3.781	4.25506	3.781	0.0200675	3.781	0.0976741	3.784	0.325385	3.784	0.17857	3.784	0.15805
3.785	19.6712	3.785	61.1924	3.785	2.77399	3.787	0.33869	3.787	0.0191281	3.787	0.0107308	3.787	29.5222	3.787	13.6819	3.787	3.55847	3.784	6.00478	3.784	0.00535647	3.784	0.101298	3.785	0.681665	3.785	0.00151556	3.785	0.220371	3.785	4.22454	3.785	0.0192725	3.785	0.0940149	3.787	0.299207	3.787	0.158061	3.787	0.154052
3.789	20.0422	3.789	67.2335	3.789	3.1073	3.79	0.33346	3.79	0.0225036	3.79	0.0116345	3.791	29.1529	3.791	13.374	3.791	3.49422	3.788	6.6189	3.788	0.00526937	3.788	0.107629	3.789	0.761159	3.789	0.0020394	3.789	0.197382	3.789	4.51757	3.789	0.0173452	3.789	0.0995507	3.791	0.300747	3.791	0.161457	3.791	0.166047
3.792	22.392	3.792	73.3909	3.792	3.67486	3.794	0.319075	3.794	0.0241629	3.794	0.0132159	3.795	30.879	3.795	13.0744	3.795	3.52178	3.792	9.21187	3.792	0.00391937	3.792	0.113959	3.793	0.665766	3.793	0.00177148	3.793	0.158144	3.793	4.93575	3.793	0.0176102	3.793	0.11841	3.795	0.262724	3.795	0.177002	3.795	0.204366
3.796	25.6438	3.796	79.0401	3.796	4.50293	3.798	0.264152	3.798	0.0292689	3.798	0.0150608	3.799	32.962	3.799	12.5862	3.799	3.60833	3.796	9.48482	3.796	0.00239517	3.796	0.113959	3.797	0.616082	3.797	0.00181147	3.797	0.131985	3.797	5.41497	3.797	0.0166707	3.797	0.126291	3.799	0.244364	3.799	0.174912	3.799	0.184818
3.8	30.6053	3.8	84.2615	3.8	5.73812	3.802	0.264152	3.802	0.042472	3.802	0.0151738	3.802	34.8686	3.802	12.0203	3.802	3.64223	3.8	9.51894	3.8	0.00232985	3.8	0.12029	3.801	0.616082	3.801	0.00193144	3.801	0.0990876	3.801	5.16468	3.801	0.0149844	3.801	0.112874	3.803	0.241403	3.803	0.171516	3.803	0.182596
3.804	34.2281	3.804	88.3939	3.804	6.92837	3.806	0.269383	3.806	0.0613009	3.806	0.0177341	3.806	35.2462	3.806	11.3699	3.806	3.61883	3.804	9.51894	3.804	0.00224275	3.804	0.12029	3.804	0.616082	3.804	0.00222735	3.804	0.0947277	3.804	4.99374	3.804	0.0165021	3.804	0.116064	3.807	0.235599	3.807	0.152836	3.807	0.198479
3.808	41.5903	3.808	91.0568	3.808	8.87308	3.81	0.251076	3.81	0.0845808	3.81	0.020558	3.81	36.2627	3.81	10.8041	3.81	3.63211	3.808	9.31422	3.808	0.00317905	3.808	0.12029	3.808	0.649867	3.808	0.00215937	3.808	0.0344824	3.808	5.03953	3.808	0.0153457	3.808	0.103773	3.811	0.221622	3.811	0.151921	3.811	0.205587
3.812	47.301	3.812	93.1933	3.812	11.3105	3.813	0.278537	3.813	0.12372	3.813	0.0194285	3.814	36.6777	3.814	10.1308	3.814	3.64349	3.811	9.04128	3.811	0.00174194	3.811	0.113959	3.812	0.522676	3.812	0.00232732	3.812	0.0439949	3.812	4.96627	3.812	0.012503	3.812	0.101333	3.814	0.225649	3.814	0.135854	3.814	0.228134
3.816	55.0124	3.816	94.5114	3.816	14.0741	3.817	0.388382	3.817	0.180627	3.817	0.0159645	3.818	36.5594	3.818	9.49101	3.818	3.64972	3.815	4.26476	3.815	0.00176372	3.815	0.101298	3.816	0.409396	3.816	0.00236331	3.816	0.0202139	3.816	4.69461	3.816	0.0122621	3.816	0.0951408	3.818	0.23015	3.818	0.113778	3.818	0.243684
3.819	60.9996	3.819	94.7952	3.819	17.5816	3.821	0.359613	3.821	0.276723	3.821	0.0130276	3.822	37.4536	3.822	8.79346	3.822	3.6325	3.819	4.12829	3.819	0.00180726	3.819	0.107629	3.82	0.409396	3.82	0.00191944	3.82	0.0214029	3.82	4.45041	3.82	0.0121658	3.82	0.0988939	3.822	0.240218	3.822	0.11626	3.822	0.240019
3.823	71.6645	3.823	94.638	3.823	21.8147	3.825	0.492997	3.825	0.402921	3.825	0.0125005	3.825	37.3104	3.825	8.15746	3.825	3.56519	3.823	3.58239	3.823	0.00178549	3.823	0.101298	3.824	0.502802	3.824	0.00152355	3.824	0.0325007	3.824	4.85944	3.824	0.0104794	3.824	0.106119	3.826	0.244838	3.826	0.110251	3.826	0.234021
3.827	78.9102	3.827	93.8604	3.827	26.6377	3.829	0.506074	3.829	0.590477	3.829	0.011898	3.829	35.6466	3.829	7.43193	3.829	3.48214	3.827	1.1259	3.827	0.00178549	3.827	0.082304	3.828	0.510752	3.828	0.00141958	3.828	0.0332934	3.828	4.41684	3.828	0.0105517	3.828	0.0921383	3.83	0.25005	3.83	0.0875214	3.83	0.20792
3.831	87.7564	3.831	93.0123	3.831	31.3414	3.833	0.470767	3.833	0.835816	3.833	0.0100531	3.833	33.7483	3.833	6.83926	3.833	3.37821	3.831	1.05766	3.831	0.00172017	3.831	0.0949665	3.831	0.516713	3.831	0.00140359	3.831	0.0325007	3.831	4.08412	3.831	0.0100217	3.831	0.0821926	3.834	0.241166	3.834	0.0965348	3.834	0.209697
3.835	91.9831	3.835	91.8189	3.835	36.1205	3.837	0.502151	3.837	1.10966	3.837	0.0106555	3.837	32.1425	3.837	6.26397	3.837	3.27651	3.835	1.09178	3.835	0.00165485	3.835	0.0886352	3.835	0.502802	3.835	0.00124364	3.835	0.0491474	3.835	3.89182	3.835	0.00915443	3.835	0.0805976	3.837	0.246141	3.837	0.0928772	3.837	0.229245
3.839	96.3917	3.839	91.0225	3.839	41.7152	3.84	0.504766	3.84	1.53011	3.84	0.0106932	3.841	30.3832	3.841	5.74868	3.841	3.1752	3.838	1.05766	3.838	0.00156775	3.838	0.0949665	3.839	0.411384	3.839	0.000827758	3.839	0.0495438	3.839	4.02613	3.839	0.00628765	3.839	0.0843506	3.841	0.244009	3.841	0.086607	3.841	0.223136
3.842	97.8103	3.842	90.3981	3.842	46.4903	3.844	0.49692	3.844	2.06641	3.844	0.00862232	3.845	28.5699	3.845	5.29427	3.845	3.05514	3.842	1.05766	3.842	0.000544357	3.842	0.0886352	3.843	0.359712	3.843	0.000879743	3.843	0.047562	3.843	3.66594	3.843	0.0053722	3.843	0.0776889	3.845	0.228492	3.845	0.0909177	3.845	0.219471
3.846	100	3.846	89.8147	3.846	50.8866	3.848	0.445921	3.848	2.70884	3.848	0.00817049	3.849	27.1115	3.849	4.83987	3.849	2.89899	3.846	1.02354	3.846	0.000544357	3.846	0.082304	3.847	0.333876	3.847	0.000679802	3.847	0.0364642	3.847	3.56827	3.847	0.00529993	3.847	0.0855704	3.849	0.209658	3.849	0.0896115	3.849	0.18926
3.85	96.1662	3.85	89.4633	3.85	54.2469	3.852	0.360921	3.852	3.46661	3.852	0.0105802	3.852	25.0991	3.852	4.46051	3.852	2.79286	3.85	0.989426	3.85	0.000566132	3.85	0.082304	3.851	0.331889	3.851	0.0006838	3.851	0.0340862	3.851	3.70563	3.851	0.00532402	3.851	0.0721531	3.853	0.217476	3.853	0.102021	3.853	0.174155
3.854	96.3917	3.854	89.364	3.854	56.4464	3.856	0.396228	3.856	4.34307	3.856	0.0135171	3.856	23.0389	3.856	4.13978	3.856	2.66296	3.854	0.989426	3.854	0.000544357	3.854	0.0759727	3.854	0.329902	3.854	0.0006838	3.854	0.0328971	3.854	3.81856	3.854	0.00330041	3.854	0.0638025	3.857	0.204446	3.857	0.115476	3.857	0.177709
3.858	95.5842	3.858	88.813	3.858	57.6265	3.86	0.261537	3.86	5.38026	3.86	0.0155503	3.86	22.2215	3.86	3.87262	3.86	2.60768	3.858	0.989426	3.858	0.000587906	3.858	0.0759727	3.858	0.166938	3.858	0.000719789	3.858	0.0217992	3.858	2.94252	3.858	0.00289087	3.858	0.0595803	3.861	0.189166	3.861	0.108814	3.861	0.17571
3.862	94.6093	3.862	88.751	3.862	58.4991	3.864	0.253691	3.864	6.49719	3.864	0.0150232	3.864	20.8709	3.864	3.63711	3.864	2.57991	3.861	0.989426	3.861	0.000566132	3.861	0.0759727	3.862	0.192774	3.862	0.000639813	3.862	0.0202139	3.862	2.84179	3.862	0.00221633	3.862	0.059205	3.864	0.184428	3.864	0.110643	3.864	0.176488
3.866	88.2075	3.866	89.5199	3.866	58.7309	3.867	0.249768	3.867	7.69306	3.867	0.0150232	3.868	19.8606	3.868	3.41687	3.868	2.54328	3.865	1.02354	3.865	0.000609681	3.865	0.0633102	3.866	0.192774	3.866	0.000831757	3.866	0.0198175	3.866	2.69223	3.866	0.00284269	3.866	0.0775951	3.868	0.197339	3.868	0.101629	3.868	0.16838
3.869	87.6691	3.869	90.0252	3.869	58.5658	3.871	0.194845	3.871	8.95232	3.871	0.0158515	3.872	18.4872	3.872	3.24097	3.872	2.54246	3.869	1.05766	3.869	0.000631456	3.869	0.0569789	3.87	0.192774	3.87	0.000851751	3.87	0.00198172	3.87	2.58539	3.87	0.00286678	3.87	0.0806914	3.872	0.188455	3.872	0.0949673	3.872	0.16327
3.873	84.8683	3.873	90.6091	3.873	57.95	3.875	0.19223	3.875	10.2735	3.875	0.01299	3.876	17.7548	3.876	3.14819	3.876	2.56553	3.873	1.05766	3.873	0.000653227	3.873	0.0569789	3.874	0.186812	3.874	0.000851751	3.874	0.0340862	3.874	2.13669	3.874	0.00322814	3.874	0.0784395	3.876	0.187508	3.876	0.0937916	3.876	0.148054
3.877	81.7547	3.877	91.549	3.877	56.9605	3.879	0.269383	3.879	11.6785	3.879	0.0157762	3.879	16.7756	3.879	3.00564	3.879	2.60714	3.877	1.02354	3.877	0.000653227	3.877	0.0506489	3.878	0.18085	3.878	0.000787769	3.878	0.0356715	3.878	1.99933	3.878	0.00505902	3.878	0.0762815	3.88	0.188929	3.88	0.0757648	3.88	0.141057
3.881	81.1291	3.881	92.271	3.881	55.7312	3.883	0.456382	3.883	13.0393	3.883	0.0161151	3.883	15.1615	3.883	2.94134	3.883	2.62748	3.881	1.05766	3.881	0.000675001	3.881	0.0443176	3.881	0.099368	3.881	0.000779772	3.881	0.0368606	3.881	1.92912	3.881	0.00503493	3.881	0.0745926	3.884	0.187152	3.884	0.061265	3.884	0.136503
3.885	82.8677	3.885	93.1569	3.885	54.8047	3.887	0.67215	3.887	14.4478	3.887	0.0152867	3.887	14.4458	3.887	2.9279	3.887	2.65191	3.885	2.52473	3.885	0.000675001	3.885	0.0443176	3.885	0.101355	3.885	0.000639813	3.885	0.0376532	3.885	2.0268	3.885	0.00638401	3.885	0.0805976	3.888	0.180045	3.888	0.0594362	3.888	0.152941
3.889	83.2242	3.889	94.2321	3.889	54.5837	3.89	0.647304	3.89	15.7753	3.89	0.0184872	3.891	13.0765	3.891	2.91213	3.891	2.77023	3.888	2.59297	3.888	0.000675001	3.888	0.0506489	3.889	0.099368	3.889	0.0010157	3.889	0.0539037	3.889	1.7765	3.889	0.00701036	3.889	0.0750618	3.891	0.169385	3.891	0.0674045	3.891	0.146832
3.893	81.9293	3.893	95.5171	3.893	54.7817	3.894	0.957225	3.894	16.9883	3.894	0.0256034	3.895	12.2985	3.895	2.90949	3.895	2.82545	3.892	2.62709	3.892	0.000653227	3.892	0.0443176	3.893	0.222584	3.893	0.000863747	3.893	0.0582635	3.893	1.93218	3.893	0.00802217	3.893	0.0678371	3.895	0.189758	3.895	0.0697559	3.895	0.147832
3.896	82.3512	3.896	96.4883	3.896	55.0721	3.898	1.36392	3.898	18.0124	3.898	0.0410784	3.899	11.533	3.899	2.92063	3.899	2.90391	3.896	2.66121	3.896	0.000696776	3.896	0.0379864	3.897	0.329902	3.897	0.000859748	3.897	0.0606416	3.897	1.76734	3.897	0.00785353	3.897	0.0616445	3.899	0.177439	3.899	0.0757648	3.899	0.148609
3.9	82.6495	3.9	97.0537	3.9	56.4273	3.902	1.63984	3.902	19.1434	3.902	0.058436	3.902	11.0911	3.902	2.94614	3.902	2.97559	3.9	2.66121	3.9	0.000675001	3.9	0.0443176	3.901	0.341826	3.901	0.000687799	3.901	0.0594526	3.901	1.82229	3.901	0.00782944	3.901	0.0422222	3.903	0.16512	3.903	0.0670126	3.903	0.158161
3.904	81.1436	3.904	98.242	3.904	57.8742	3.906	1.86214	3.906	20.2519	3.906	0.0837381	3.906	10.7072	3.906	2.96814	3.906	3.15404	3.904	2.62709	3.904	0.000653227	3.904	0.772396	3.905	0.349775	3.905	0.000707793	3.905	0.0570745	3.905	1.97186	3.905	0.00782944	3.905	0.0346222	3.907	0.147353	3.907	0.072891	3.907	0.149498
3.908	82.664	3.908	99.0615	3.908	59.2623	3.91	1.97853	3.91	21.2249	3.91	0.112693	3.91	11.0579	3.91	2.98079	3.91	3.26897	3.908	2.59297	3.908	0.000653227	3.908	0.930674	3.908	0.351762	3.908	0.000703794	3.908	0.0364642	3.908	2.04206	3.908	0.00744399	3.908	0.0388445	3.911	0.168082	3.911	0.0842557	3.911	0.162604
3.912	84.0972	3.912	99.6473	3.912	61.983	3.914	1.99553	3.914	22.0792	3.914	0.124854	3.914	11.4271	3.914	3.06108	3.914	3.44584	3.912	2.52473	3.912	0.000675001	3.912	0.974991	3.912	0.472992	3.912	0.000711792	3.912	0.0376532	3.912	2.22215	3.912	0.00660082	3.912	0.040158	3.914	0.160738	3.914	0.0967961	3.914	0.175599
3.916	87.1235	3.916	99.9013	3.916	65.5963	3.917	1.93145	3.917	23.0592	3.917	0.156708	3.918	11.7238	3.918	3.1484	3.918	3.62342	3.915	2.4565	3.915	0.000653227	3.915	1.01298	3.916	0.48889	3.916	0.000807764	3.916	0.0376532	3.916	2.19468	3.916	0.00650446	3.916	0.0400642	3.918	0.159435	3.918	0.108161	3.918	0.176488
3.919	84.2281	3.919	100	3.919	69.7458	3.921	1.96545	3.921	23.7248	3.921	0.194021	3.922	12.1553	3.922	3.23274	3.922	3.86628	3.919	1.02354	3.919	0.000675001	3.919	1.03197	3.92	0.482929	3.92	0.00085575	3.92	0.037257	3.92	2.17026	3.92	0.00539629	3.92	0.0474766	3.922	0.154815	3.922	0.092224	3.922	0.17571
3.923	82.8386	3.923	99.2861	3.923	73.8493	3.925	2.14591	3.925	24.4816	3.925	0.236681	3.926	12.5309	3.926	3.31164	3.926	4.03238	3.923	1.02354	3.923	0.000696776	3.923	1.01931	3.924	0.476966	3.924	0.000479859	3.924	0.0210065	3.924	2.3473	3.924	0.00532402	3.924	0.0634272	3.926	0.18431	3.926	0.0768098	3.926	0.19759
3.927	80.4161	3.927	98.7209	3.927	78.5525	3.929	2.1433	3.929	25.2629	3.929	0.268534	3.929	13.6574	3.929	3.38987	3.929	4.33566	3.927	1.02354	3.927	0.000675001	3.927	1.00032	3.928	0.343813	3.928	0.000595826	3.928	0.0166467	3.928	2.65254	3.928	0.00431222	3.928	0.0706519	3.93	0.158369	3.93	0.0935303	3.93	0.20381
3.931	80.2561	3.931	97.2449	3.931	82.8942	3.933	1.96022	3.933	26.2626	3.933	0.325238	3.933	13.4313	3.933	3.46407	3.933	4.56179	3.931	1.02354	3.931	0.00102339	3.931	1.28522	3.931	0.290154	3.931	0.000599825	3.931	0.0146649	3.931	2.74412	3.931	0.00370995	3.931	0.076563	3.934	0.172464	3.934	0.100192	3.934	0.199034
3.935	83.7044	3.935	95.3364	3.935	87.0098	3.937	2.32899	3.937	27.1277	3.937	0.361836	3.937	14.1615	3.937	3.58096	3.937	4.85818	3.935	1.05766	3.935	0.00102339	3.935	1.24723	3.935	0.290154	3.935	0.000599825	3.935	0.0277445	3.935	2.89063	3.935	0.00291496	3.935	0.0967358	3.938	0.17128	3.938	0.110904	3.938	0.196036
3.939	89.2914	3.939	92.1774	3.939	90.7359	3.941	2.49899	3.941	28.001	3.941	0.389849	3.941	15.5225	3.941	3.63888	3.941	5.01947	3.938	1.05766	3.938	0.00104516	3.938	0.538144	3.939	0.288167	3.939	0.000891739	3.939	0.0281408	3.939	2.81737	3.939	0.00286678	3.939	0.128543	3.941	0.193193	3.941	0.114692	3.941	0.19548
3.943	89.0586	3.943	89.0297	3.943	94.4152	3.944	2.58006	3.944	28.7829	3.944	0.418465	3.945	15.5204	3.945	3.68826	3.945	5.22876	3.942	1.09178	3.942	0.00104516	3.942	0.424185	3.943	0.343813	3.943	0.000899737	3.943	0.0328971	3.943	3.53164	3.943	0.00501084	3.943	0.122538	3.945	0.18348	3.945	0.112733	3.945	0.195258
3.946	90.4263	3.946	85.0897	3.946	96.7461	3.948	2.91091	3.948	29.826	3.948	0.460108	3.949	16.1221	3.949	3.6758	3.949	5.38573	3.946	1.09178	3.946	0.00102339	3.946	0.436846	3.947	0.228546	3.947	0.00112767	3.947	0.0495438	3.947	3.59574	3.947	0.00561311	3.947	0.120849	3.949	0.202433	3.949	0.106724	3.949	0.198812
3.95	90.2663	3.95	80.778	3.95	99.4278	3.952	3.39083	3.952	31.0583	3.952	0.499567	3.953	16.5847	3.953	3.59714	3.953	5.59727	3.95	1.1259	3.95	0.00158952	3.95	0.417854	3.951	0.216622	3.951	0.00114367	3.951	0.0511292	3.951	4.29474	3.951	0.0074199	3.951	0.121788	3.953	0.203143	3.953	0.105026	3.953	0.208586
3.954	96.0134	3.954	75.6126	3.954	99.9752	3.956	3.64975	3.956	32.488	3.956	0.532626	3.956	17.0889	3.956	3.52821	3.956	5.65566	3.954	1.05766	3.954	0.00158952	3.954	0.39886	3.955	0.216622	3.955	0.00109568	3.955	0.0519219	3.955	4.31305	3.955	0.00720309	3.955	0.12404	3.957	0.208592	3.957	0.136377	3.957	0.202255
3.958	95.0968	3.958	70.7012	3.958	100	3.96	3.85375	3.96	34.2333	3.96	0.569186	3.96	17.8254	3.96	3.40515	3.96	5.86905	3.958	1.09178	3.958	0.00156775	3.958	0.392529	3.958	0.264319	3.958	0.00115966	3.958	0.053111	3.958	4.20927	3.958	0.00674537	3.958	0.112593	3.961	0.202077	3.961	0.146827	3.961	0.189927
3.962	97.061	3.962	65.2953	3.962	98.4301	3.964	4.03813	3.964	36.3043	3.964	0.607967	3.964	17.483	3.964	3.23939	3.964	5.86758	3.962	1.09178	3.962	0.00156775	3.962	0.392529	3.962	0.280218	3.962	0.00107169	3.962	0.0586598	3.962	4.12686	3.962	0.00679355	3.962	0.116252	3.965	0.230032	3.965	0.131543	3.965	0.168046
3.966	93.3144	3.966	60.0852	3.966	95.8096	3.967	4.62267	3.967	38.6851	3.967	0.623593	3.968	18.2154	3.968	3.07473	3.968	6.02143	3.965	1.09178	3.965	0.00121936	3.965	0.0886352	3.966	0.415358	3.966	0.00105969	3.966	0.0578671	3.966	5.16163	3.966	0.0084558	3.966	0.129482	3.968	0.22482	3.968	0.117827	3.968	0.156384
3.97	89.5606	3.97	54.7069	3.97	92.4164	3.971	4.63182	3.971	41.4005	3.971	0.655032	3.972	18.0536	3.972	2.83488	3.972	5.97479	3.969	1.02354	3.969	0.00124113	3.969	0.0949665	3.97	0.425295	3.97	0.0010317	3.97	0.0432022	3.97	5.67138	3.97	0.00913034	3.97	0.126761	3.972	0.250879	3.972	0.115868	3.972	0.154274
3.973	84.4318	3.973	50.0537	3.973	87.7713	3.975	4.86982	3.975	44.4311	3.975	0.720472	3.976	16.9996	3.976	2.62009	3.976	5.97255	3.973	2.35415	3.973	0.00119758	3.973	0.0949665	3.974	0.42927	3.974	0.000699795	3.974	0.0705504	3.974	6.12924	3.974	0.00953988	3.974	0.104899	3.976	0.246022	3.976	0.118742	3.976	0.164159
3.977	80.0815	3.977	45.3037	3.977	82.6372	3.979	5.70935	3.979	48.1296	3.979	0.797244	3.979	16.3565	3.979	2.35445	3.979	5.88616	3.977	3.4118	3.977	0.00119758	3.977	0.227919	3.978	0.377598	3.978	0.000675803	3.978	0.0661905	3.978	5.64696	3.978	0.00941942	3.978	0.10518	3.98	0.245193	3.98	0.121093	3.98	0.153052
3.981	74.6908	3.981	41.0783	3.981	77.3902	3.983	7.32173	3.983	52.1135	3.983	0.936594	3.983	15.8378	3.983	2.09768	3.983	5.7796	3.981	3.54828	3.981	0.00117581	3.981	0.253244	3.982	0.45908	3.982	0.000635814	3.982	0.0550927	3.982	6.2727	3.982	0.00913034	3.982	0.103491	3.984	0.235006	3.984	0.123706	3.984	0.132616
3.985	67.9398	3.985	37.2882	3.985	69.5996	3.987	7.83042	3.987	56.0773	3.987	1.10561	3.987	15.342	3.987	1.86501	3.987	5.60908	3.985	3.75299	3.985	0.00119758	3.985	0.253244	3.985	0.45908	3.985	0.000603824	3.985	0.0562818	3.985	6.23913	3.985	0.00968442	3.985	0.103116	3.988	0.25076	3.988	0.126188	3.988	0.147721
3.989	61.1814	3.989	33.8162	3.989	63.8478	3.991	9.3421	3.991	60.7347	3.991	1.41361	3.991	15.3047	3.991	1.61151	3.991	5.42942	3.989	3.82122	3.989	0.00126291	3.989	0.272237	3.989	0.453118	3.989	0.000607822	3.989	0.0776846	3.989	6.47416	3.989	0.0103349	3.989	0.0994568	3.991	0.256565	3.991	0.108683	3.991	0.155051
3.993	56.2636	3.993	30.5997	3.993	57.4038	3.994	11.7535	3.994	65.2671	3.994	1.82074	3.995	14.2507	3.995	1.39993	3.995	5.1099	3.992	3.82122	3.992	0.00132823	3.992	0.265907	3.993	0.393497	3.993	0.000711792	3.993	0.0776846	3.993	6.71225	3.993	0.0105517	3.993	0.103961	3.995	0.252182	3.995	0.0954898	3.995	0.147165
3.996	51.9206	3.996	27.6712	3.996	51.3483	3.998	13.5515	3.998	70.0408	3.998	2.32772	3.999	13.2113	3.999	1.20547	3.999	4.81269	3.996	3.75299	3.996	0.00263469	3.996	0.253244	3.997	0.45908	3.997	0.000695796	3.997	0.08363	3.997	6.5169	3.997	0.011178	3.997	0.0965482	3.999	0.230979	3.999	0.103066	3.999	0.157051
4	48.1304	4	24.8803	4	45.8499	4.002	15.2698	4.002	74.3467	4.002	3.09025	4.003	12.6989	4.003	1.00413	4.003	4.39159	4	3.68475	4	0.00272178	4	0.253244	4.001	0.258357	4.001	0.000707793	4.001	0.0832336	4.001	6.06514	4.001	0.0113226	4.001	0.0817235	4.003	0.23015	4.003	0.121877	4.003	0.169601
4.004	42.2668	4.004	22.248	4.004	40.7438	4.006	18.7731	4.006	78.4021	4.006	4.19673	4.006	11.8545	4.006	0.8331	4.006	4.05403	4.004	3.54828	4.004	0.00278711	4.004	0.234251	4.005	0.274256	4.005	0.000739784	4.005	0.0812518	4.005	5.71716	4.005	0.0107203	4.005	0.0673679	4.007	0.214515	4.007	0.117044	4.007	0.170157
4.008	36.9198	4.008	19.8434	4.008	36.5485	4.01	21.6775	4.01	82.0853	4.01	5.47566	4.01	11.0081	4.01	0.68751	4.01	3.68788	4.008	2.14943	4.008	0.00468147	4.008	0.227919	4.008	0.276243	4.008	0.000731786	4.008	0.0523182	4.008	5.30509	4.008	0.0121898	4.008	0.066242	4.011	0.226715	4.011	0.117435	4.011	0.169157
4.012	35.0866	4.012	17.5512	4.012	32.289	4.014	25.1742	4.014	85.0298	4.014	7.3176	4.014	10.6492	4.014	0.56898	4.014	3.35032	4.012	1.16001	4.012	0.00476857	4.012	0.0949665	4.012	0.272268	4.012	0.000707793	4.012	0.076892	4.012	5.66833	4.012	0.0101662	4.012	0.0675556	4.015	0.22328	4.015	0.110512	4.015	0.181486
4.016	32.504	4.016	15.486	4.016	28.3345	4.018	28.6239	4.018	87.6215	4.018	9.50654	4.018	9.53715	4.018	0.462992	4.018	2.99855	4.015	1.16001	4.015	0.00479034	4.015	0.0759727	4.016	0.188799	4.016	0.000695796	4.016	0.0879898	4.016	5.35087	4.016	0.0107926	4.016	0.0767506	4.018	0.228136	4.018	0.113255	4.018	0.191482
4.02	29.4704	4.02	13.5662	4.02	25.5797	4.021	33.0151	4.021	89.9364	4.021	12.3075	4.022	8.85874	4.022	0.375109	4.022	2.61785	4.019	1.05766	4.019	0.00489921	4.019	0.0886352	4.02	0.184824	4.02	0.000623817	4.02	0.123661	4.02	5.10973	4.02	0.0100458	4.02	0.0790025	4.022	0.212027	4.022	0.103458	4.022	0.178709
4.023	26.1822	4.023	11.8647	4.023	22.4689	4.025	36.827	4.025	91.4613	4.025	15.5785	4.026	7.67619	4.026	0.309693	4.026	2.26477	4.023	1.05766	4.023	0.00494276	4.023	0.0696415	4.024	0.262331	4.024	0.00061582	4.024	0.105826	4.024	5.07311	4.024	0.010913	4.024	0.0757185	4.026	0.218897	4.026	0.101107	4.026	0.167602
4.027	25.6657	4.027	10.3116	4.027	19.8781	4.029	40.618	4.029	92.7662	4.029	19.2232	4.03	6.93347	4.03	0.247632	4.03	1.96258	4.027	1.05766	4.027	0.00485566	4.027	0.0696415	4.028	0.260344	4.028	0.000439872	4.028	0.109789	4.028	5.07005	4.028	0.0118767	4.028	0.0840692	4.03	0.209421	4.03	0.106463	4.03	0.170157
4.031	22.0428	4.031	8.85579	4.031	17.6609	4.033	45.8945	4.033	93.6593	4.033	23.4274	4.033	6.05174	4.033	0.20071	4.033	1.67636	4.031	1.02354	4.031	0.00350566	4.031	0.329217	4.032	0.270281	4.032	0.000431874	4.032	0.108996	4.032	4.87165	4.032	0.0132257	4.032	0.0892297	4.034	0.208118	4.034	0.105026	4.034	0.193592
4.035	20.4641	4.035	7.59278	4.035	15.9253	4.037	50.5747	4.037	94.1384	4.037	28.4369	4.037	5.53101	4.037	0.164722	4.037	1.41726	4.035	1.02354	4.035	0.00341856	4.035	0.335548	4.035	0.321952	4.035	0.000947722	4.035	0.1086	4.035	4.42599	4.035	0.0123344	4.035	0.0912939	4.038	0.212856	4.038	0.0858232	4.038	0.184595
4.039	20.0858	4.039	6.46557	4.039	13.8769	4.041	54.5553	4.041	95.0427	4.041	33.4454	4.041	5.35051	4.041	0.133132	4.041	1.20141	4.039	1.09178	4.039	0.00330969	4.039	0.348211	4.039	0.317977	4.039	0.00120365	4.039	0.107411	4.039	5.02427	4.039	0.0134907	4.039	0.089042	4.042	0.224227	4.042	0.0979717	4.042	0.219249
4.043	18.529	4.043	5.48007	4.043	12.2732	4.044	60.0371	4.044	95.407	4.044	39.2381	4.045	5.40238	4.045	0.114999	4.045	0.996546	4.042	1.05766	4.042	0.0014371	4.042	0.354542	4.043	0.321952	4.043	0.00152355	4.043	0.122472	4.043	5.21657	4.043	0.0130812	4.043	0.0838815	4.045	0.212975	4.045	0.102936	4.045	0.19959
4.046	15.881	4.046	4.62549	4.046	10.7678	4.048	63.1834	4.048	95.673	4.048	44.8799	4.049	5.48744	4.049	0.096016	4.049	0.827985	4.046	1.02354	4.046	0.00141533	4.046	0.360873	4.047	0.319965	4.047	0.00167151	4.047	0.0852153	4.047	5.11279	4.047	0.0137557	4.047	0.0798469	4.049	0.226715	4.049	0.114039	4.049	0.207809
4.05	13.8004	4.05	3.90975	4.05	9.45569	4.052	66.2486	4.052	95.7128	4.052	50.975	4.053	5.63681	4.053	0.085323	4.053	0.66522	4.05	0.955308	4.05	0.00137178	4.05	0.601455	4.051	0.314003	4.051	0.00165552	4.051	0.0919533	4.051	5.08226	4.051	0.0121417	4.051	0.0694321	4.053	0.242469	4.053	0.106332	4.053	0.206254
4.054	13.2111	4.054	3.31051	4.054	8.38827	4.056	70.4502	4.056	96.008	4.056	57.0496	4.056	5.34014	4.056	0.0743433	4.056	0.575555	4.054	0.921189	4.054	0.000696776	4.054	0.595124	4.055	0.306053	4.055	0.00181947	4.055	0.0582635	4.055	5.26541	4.055	0.0115876	4.055	0.0754371	4.057	0.254669	4.057	0.107638	4.057	0.211363
4.058	12.6728	4.058	2.80178	4.058	7.3479	4.06	73.4644	4.06	96.0022	4.06	62.8077	4.06	4.97085	4.06	0.0679848	4.06	0.487311	4.058	0.955308	4.058	0.000631456	4.058	0.614118	4.058	0.302078	4.058	0.0020514	4.058	0.0816482	4.058	5.51876	4.058	0.0103108	4.058	0.0801284	4.061	0.2523	4.061	0.0954898	4.061	0.21836
4.062	11.0941	4.062	2.35854	4.062	6.47102	4.064	75.1239	4.064	96.3973	4.064	68.161	4.064	4.79243	4.064	0.0575412	4.064	0.406448	4.062	2.21767	4.062	0.000631456	4.062	0.607787	4.062	0.300091	4.062	0.0020434	4.062	0.0832336	4.062	5.83926	4.062	0.00980487	4.062	0.0747803	4.065	0.246141	4.065	0.0945754	4.065	0.211474
4.066	9.77739	4.066	2.00197	4.066	5.53802	4.068	77.7759	4.068	96.4874	4.068	73.6575	4.068	4.89616	4.068	0.0538721	4.068	0.349313	4.066	2.32003	4.066	0.000653227	4.066	0.354542	4.066	0.196749	4.066	0.00236331	4.066	0.084819	4.066	5.96136	4.066	0.00879306	4.066	0.0697136	4.068	0.256801	4.068	0.0881745	4.068	0.182707
4.07	9.41365	4.07	1.6987	4.07	4.44803	4.071	78.9607	4.071	96.8618	4.071	78.0782	4.072	4.55592	4.072	0.0506282	4.072	0.298193	4.069	4.74241	4.069	0.000653227	4.069	0.360873	4.07	0.155014	4.07	0.00201941	4.07	0.154973	4.07	5.87589	4.07	0.0105999	4.07	0.0694321	4.072	0.261776	4.072	0.0907871	4.072	0.175155
4.073	8.72254	4.073	1.47387	4.073	3.83043	4.075	81.0451	4.075	96.9766	4.075	82.2168	4.076	4.32356	4.076	0.0486688	4.076	0.257789	4.073	4.87888	4.073	0.000609681	4.073	0.405191	4.074	0.155014	4.074	0.00197542	4.074	0.157747	4.074	5.02121	4.074	0.0147916	4.074	0.0719655	4.076	0.240455	4.076	0.0748504	4.076	0.14561
4.077	7.57311	4.077	1.29685	4.077	3.25473	4.079	81.5786	4.079	97.4011	4.079	86.4259	4.08	4.28207	4.08	0.0489923	4.08	0.241933	4.077	5.01535	4.077	0.000827425	4.077	0.392529	4.078	0.153026	4.078	0.00192744	4.078	0.148235	4.078	5.12805	4.078	0.014093	4.078	0.0743111	4.08	0.24543	4.08	0.0615262	4.08	0.153385
4.081	7.10752	4.081	1.1559	4.081	2.78131	4.083	82.7346	4.083	98.1796	4.083	89.3884	4.083	3.87336	4.083	0.051386	4.083	0.217712	4.081	5.04947	4.081	0.00080565	4.081	0.633112	4.082	0.196749	4.082	0.00210738	4.082	0.178358	4.082	5.36308	4.082	0.0147675	4.082	0.0796593	4.084	0.231216	4.084	0.0515984	4.084	0.161827
4.085	6.56918	4.085	1.01467	4.085	2.43561	4.087	84.7223	4.087	98.697	4.087	91.4872	4.087	3.74888	4.087	0.0522917	4.087	0.204919	4.085	5.04947	4.085	0.00115404	4.085	0.405191	4.085	0.196749	4.085	0.00209939	4.085	0.166467	4.085	4.92964	4.085	0.0150566	4.085	0.0829432	4.088	0.232282	4.088	0.0518597	4.088	0.17571
4.089	5.638	4.089	0.914417	4.089	2.07322	4.091	85.6769	4.091	99.0772	4.091	93.0487	4.091	3.67835	4.091	0.0571346	4.091	0.180971	4.089	4.98124	4.089	0.00115404	4.089	0.424185	4.089	0.321952	4.089	0.00225534	4.089	0.166467	4.089	4.85944	4.089	0.0148157	4.089	0.0943902	4.092	0.232519	4.092	0.0515984	4.092	0.161827
4.093	6.16179	4.093	0.831459	4.093	1.81191	4.094	87.7065	4.094	99.745	4.094	94.6545	4.095	3.80905	4.095	0.0595283	4.095	0.182721	4.092	4.84476	4.092	0.00117581	4.092	0.417854	4.093	0.24842	4.093	0.00207139	4.093	0.140704	4.093	4.56946	4.093	0.0160925	4.093	0.0957037	4.095	0.224464	4.095	0.0568236	4.095	0.157384
4.097	5.15059	4.097	0.769525	4.097	1.52111	4.098	90.7141	4.098	99.659	4.098	96.3797	4.099	3.60573	4.099	0.0655079	4.099	0.165444	4.096	3.48004	4.096	0.00117581	4.096	0.405191	4.097	0.254382	4.097	0.0020514	4.097	0.135155	4.097	4.27032	4.097	0.0153216	4.097	0.105931	4.099	0.246141	4.099	0.0543416	4.099	0.181263
4.1	5.09239	4.1	0.707064	4.1	1.28257	4.102	92.2742	4.102	99.8535	4.102	97.0106	4.103	3.49993	4.103	0.0698609	4.103	0.151338	4.1	4.46946	4.1	0.00115404	4.1	0.39886	4.101	0.379586	4.101	0.00187545	4.101	0.119301	4.101	4.09023	4.101	0.014358	4.101	0.115032	4.103	0.249221	4.103	0.0543416	4.103	0.184151
4.104	4.39401	4.104	0.655133	4.104	1.11135	4.106	95.2113	4.106	100	4.106	97.2004	4.107	3.75096	4.107	0.0764783	4.107	0.154947	4.104	2.18355	4.104	0.00115404	4.104	0.386197	4.105	0.387535	4.105	0.00165951	4.105	0.0840262	4.105	4.4962	4.105	0.0128644	4.105	0.117003	4.107	0.227426	4.107	0.0698865	4.107	0.186928
4.108	4.99782	4.108	0.621746	4.108	0.940323	4.11	95.8298	4.11	99.4474	4.11	98.0293	4.11	3.76133	4.11	0.0856834	4.11	0.133514	4.108	2.49062	4.108	0.00115404	4.108	0.322886	4.109	0.389522	4.109	0.00140759	4.109	0.113753	4.109	4.35884	4.109	0.00876898	4.109	0.121694	4.111	0.231808	4.111	0.0756342	4.111	0.174377
4.112	5.23061	4.112	0.583053	4.112	0.842305	4.114	96.7766	4.114	98.5708	4.114	97.8921	4.114	3.40034	4.114	0.0923192	4.114	0.122361	4.112	2.52473	4.112	0.00091452	4.112	0.310225	4.112	0.512739	4.112	0.00114367	4.112	0.107807	4.112	4.44736	4.112	0.00908215	4.112	0.139521	4.115	0.208355	4.115	0.0933997	4.115	0.17049
4.116	5.53616	4.116	0.548252	4.116	0.843118	4.118	99.6456	4.118	97.2271	4.118	99.0087	4.118	3.19703	4.118	0.100572	4.118	0.122197	4.116	2.52473	4.116	0.00091452	4.116	0.0569789	4.116	0.498827	4.116	0.000835756	4.116	0.0804592	4.116	3.83993	4.116	0.00898579	4.116	0.154346	4.119	0.236191	4.119	0.104373	4.119	0.147054
4.12	5.52161	4.12	0.531709	4.12	0.824206	4.121	100	4.121	95.5477	4.121	99.5504	4.122	3.02483	4.122	0.111718	4.122	0.105302	4.119	2.52473	4.119	0.00124113	4.119	0.0569789	4.12	0.49684	4.12	0.00064781	4.12	0.0745138	4.12	3.95898	4.12	0.00905806	4.12	0.15003	4.122	0.208473	4.122	0.105548	4.122	0.127506
4.123	5.8126	4.123	0.508445	4.123	0.723544	4.125	99.5148	4.125	93.288	4.125	99.9267	4.126	3.03106	4.126	0.123428	4.126	0.111645	4.123	2.4565	4.123	0.00126291	4.123	0.0506489	4.124	0.367661	4.124	0.000499854	4.124	0.0741175	4.124	3.72699	4.124	0.0109371	4.124	0.124978	4.126	0.188337	4.126	0.115345	4.126	0.122397
4.127	5.57253	4.127	0.480269	4.127	0.720087	4.129	97.6305	4.129	90.4487	4.129	100	4.13	3.07255	4.13	0.139287	4.13	0.105849	4.127	2.42238	4.127	0.00135001	4.127	0.0633102	4.128	0.365674	4.128	0.000467863	4.128	0.0757029	4.128	3.61405	4.128	0.0105276	4.128	0.119067	4.13	0.195918	4.13	0.11208	4.13	0.132282
4.131	6.13997	4.131	0.4436	4.131	0.74144	4.133	96.8119	4.133	86.9904	4.133	99.4413	4.133	3.50615	4.133	0.156921	4.133	0.105466	4.131	2.38827	4.131	0.00141533	4.131	0.0696415	4.132	0.357725	4.132	0.000467863	4.132	0.0733248	4.132	3.77278	4.132	0.0125753	4.132	0.125447	4.134	0.178387	4.134	0.120832	4.134	0.114734
4.135	6.69286	4.135	0.433849	4.135	0.725985	4.137	96.0024	4.137	82.6818	4.137	99.0805	4.137	3.35263	4.137	0.165119	4.137	0.108364	4.135	2.01297	4.135	0.00309195	4.135	0.0759727	4.135	0.230534	4.135	0.000351897	4.135	0.070154	4.135	3.83688	4.135	0.0132498	4.135	0.121412	4.138	0.164884	4.138	0.127363	4.138	0.131283
4.139	7.0275	4.139	0.412573	4.139	0.760149	4.141	93.1333	4.141	77.8675	4.141	98.7421	4.141	3.56217	4.141	0.180045	4.141	0.0996163	4.139	2.04708	4.139	0.00317905	4.139	0.0696415	4.139	0.260344	4.139	0.000543841	4.139	0.0332934	4.139	3.34239	4.139	0.0137075	4.139	0.118128	4.142	0.204209	4.142	0.125012	4.142	0.130172
[truncated: 4,120 more rows]
[truncated: 20 more columns]

## Sheet: Fig4i
Figure 3i. Relative activity of PECPS and its mutants
	Relative %
	1	2	3	ave	SD
WT	101.991	95.7965	102.212	100	3.64205
A210E	97.2345	98.8938	97.677	97.9351	0.859232
F340W	102.876	108.96	109.513	107.117	3.6827
[truncated: 2 more rows]

## Sheet: Fig.S7
Figure S7 Relative expression level of PECPS
[truncated: 12 more rows]

[truncated: 4 more sheets: Fig.S20, Fig.S21, Fig.S29, Fig.35]
